# Supplementary material for: Targeted transcript quantification in single disseminated cancer cells after whole transcriptome amplification
Source: PLoS One. 2019 Aug 20;14(8):e0216442. doi: 10.1371/journal.pone.0216442 (PMC6701776; doi:10.1371/journal.pone.0216442)
Supplement: S1 Table — (XLSX) [file pone.0216442.s003.xlsx]

## Sheet: S1
Oligonucleotides used for amplification of target DNA sequences
Gene	Forward sequence 5’ → 3’	Reverse sequence 5’ → 3’	Amplicon length [bp]	TA [°C]
ABCF1	TACAAGGGTGCTGTGATCGT	TGAGCTGGCCTTATCCTTGG	412	n.a.
ACTB	GCGTGACATTAAGGAGAAGCTG	CGCTCAGGAGGAGCAATGAT	378	58
ASCL2	CCGGAACTGTTGCGCTG	CCACCTTGCTCAGCTTCTTG	184	n.a.
CANX	AGGCAGAAACTATTATGGACAGT	ATCACATGGGCAGGAAGAGG	103	58
DUSP15	TTGAAGAGTTTGGCTGGGC	CTCGGAGGCTGCTGAGT	179	58
EEF1A1	CTGTGTCGGGGTTGTAGCCA	TGCCCCAGGACACAGAGACT	290	58
EHMT2	GCAACATCAGCCGCTTCA	CGCCATAGTCAAACCCTAGC	153	58
EMC7	ATTTGATCCCGTTCGAGTGG	AGAGGATAGGGCAGTCTGAC	102	58
ERBB2	ACACAGACACGTTTGAGTCC	ATCCTCTGCTGTCACCTCTT	155	58
G6PD	TACAAGAACGTGAAGCTCCC	ACCCACTCTCTTCATCAGCT	219	58
GAPDH	CCATCTTCCAGGAGCGAGAT	CAGTGGGGACACGGAAGG	489	58
GPS1	ACAGCAAGATCCTATACGCC	ACCAGATCCATGTCAAGTCC	146	n.a.
HPRT1	CGTCGTGATTAGTGATGATG	TAATCCAGCAGGTCAGCA	222	58
IRX3	GCGGAGACTGCCACAAG	CGGCGCTGAGACCAG	147	n.a.
MYOM1	GGGAAGGCCCTTAATCTCAC	TTCCCCTCAAGCCAGAAAAT	414	n.a.
NUDT13	GTGTGAGAAGAAAACTGATGAGC	CCATATGCCAGAAGATGTTTGC	131	n.a.
POLR2A	GAGGAGTGTTTTGTGCTGGG	TCTTCACGATGTCAGCCAGT	166	58
PSMB4	TACAACCGGTTTCAAATCGC	CCACTGATCATGTGGGCAAT	101	58
RAB7A	ACAGGCTAGTCACAATGCAG	TTTTCAGGATCTCGGGGACT	190	58
REEP5	GGGCTGAACTGCTCTACAAG	CAGAGAGGGCAGGAAGTTTC	209	58
TBP	TGTGAGTTGCTCATACCGTG	ACTGTGGTTCATGGGGAAAA	174	58
VCP	TTGGTGTGAAGCCTCCTAGA	CGAAGGTTGCTCTCAGACTC	163	58
VPS72	TCATAAGAAGCGGAAGTGCC	TGCTGTTCCGTTTCTTCTCC	595	n.a.
WNT10A	TCCTCCACCATTCCCTTCAT	ACAAGTGTTGTGTCTCGCTT	144	n.a.
