# Supplementary material for: Targeted transcript quantification in single disseminated cancer cells after whole transcriptome amplification
Source: PLoS One. 2019 Aug 20;14(8):e0216442. doi: 10.1371/journal.pone.0216442 (PMC6701776; doi:10.1371/journal.pone.0216442)
Supplement: S2 Table — (XLSX) [file pone.0216442.s004.xlsx]

## Sheet: S2
Oligonucleotides used for WTA and re-amplification
Gene	Sequence 5’ → 3’
CFL15CN8	C15GTCTAGAN8
CFL15CT24	C15GTCTAGAT24VN
CP2(15C)	TCAGAATTCATGC15
CP2(9C)	TCAGAATTCATGC9
