# Supplementary material for: Targeted transcript quantification in single disseminated cancer cells after whole transcriptome amplification
Source: PLoS One. 2019 Aug 20;14(8):e0216442. doi: 10.1371/journal.pone.0216442 (PMC6701776; doi:10.1371/journal.pone.0216442)
Supplement: S3 Table — (XLSX) [file pone.0216442.s005.xlsx]

## Sheet: S3
Overall gene expression of reference genes across sample sets obtained by endpoint PCRs
PC-DTCs
	1	2	3	4	5	6	7	8	9	10	11	12	13	14	15	16	∑ positive
POLR2A	+	+	+	+	-	+	+	+	-	-	+	+	+	-	-	-	10
G6PD	-	-	-	-	-	-	-	-	-	-	-	-	-	-	+	+	2
EHMT2	-	+	+	+	+	+	+	+	+	+	+	+	+	-	+	+	14
DUSP15	-	-	-	-	-	-	-	-	-	-	-	-	-	-	-	-	0
EMC7	+	+	+	+	+	+	+	+	-	-	+	-	+	+	+	-	12
HPRT1	+	+	+	+	+	+	+	+	+	-	+	-	+	+	-	-	12
PSMB4	+	+	+	+	+	+	+	+	+	-	+	+	+	+	-	-	13
RAB7A	+	+	+	+	+	+	+	+	+	+	+	+	+	+	+	+	16
REEP5	+	+	+	+	+	+	+	+	+	+	+	+	+	-	+	+	15
VCP	+	+	+	+	+	+	+	+	+	+	+	+	+	-	+	-	14
Sphere samples
	1	2	3	4	5	6	7	8	9	10	11	12	13	14	15	∑ positive
POLR2A	+	+	+	+	+	+	+	+	+	-	+	-	+	-	-	11
G6PD	+	+	+	+	+	+	+	+	+	-	+	+	+	+	+	14
EHMT2	+	+	+	+	+	+	+	+	+	+	+	+	+	-	+	14
DUSP15	+	+	-	+	+	-	-	+	-	-	-	-	-	-	-	5
EMC7	+	+	+	+	+	+	+	+	+	+	+	+	+	+	+	15
HPRT1	+	+	+	+	+	+	+	+	+	+	+	-	+	-	+	13
PSMB4	+	+	+	+	+	+	+	+	+	+	+	+	+	+	+	15
RAB7A	+	+	+	+	+	+	+	+	+	+	+	+	+	+	+	15
REEP5	+	+	+	+	+	+	+	+	+	+	+	+	+	+	+	15
VCP	+	+	+	+	+	+	+	+	+	+	+	+	+	+	+	15
Acute lymphatic leukemia samples
	1	2	3	4	5	6	7	8	9	10	11	12	13	14	∑ positive
POLR2A	+	+	+	+	+	+	+	+	+	+	+	+	+	+	14
G6PD	+	+	+	+	+	+	-	+	+	+	+	+	+	+	13
EHMT2	+	+	-	-	+	+	+	+	-	+	+	+	+	+	11
DUSP15	-	+	-	+	-	-	+	-	-	-	-	+	-	-	4
EMC7	-	+	-	+	+	-	-	+	+	+	-	+	-	-	7
HPRT1	+	+	+	-	+	+	+	+	+	-	+	+	-	+	11
PSMB4	+	+	+	+	+	+	+	+	+	-	-	+	+	-	11
RAB7A	+	+	+	-	+	+	+	+	+	-	+	+	+	-	11
REEP5	+	-	-	-	+	-	+	+	+	+	+	+	+	-	9
VCP	-	-	-	-	+	+	+	+	-	-	+	+	-	+	7
