# Supplementary material for: Targeted transcript quantification in single disseminated cancer cells after whole transcriptome amplification
Source: PLoS One. 2019 Aug 20;14(8):e0216442. doi: 10.1371/journal.pone.0216442 (PMC6701776; doi:10.1371/journal.pone.0216442)
Supplement: S4 Table — (XLSX) [file pone.0216442.s006.xlsx]

## Sheet: S4
Stability of reference genes
Stability of G6PD as shown by calculated ratio of qPCR results																		Stability of G6PD as shown by calculated log ratio of qPCR results
Reference gene	EHMT2		EMC7		HPRT1		POLR2A		RAB7A		REEP5		VCP					Reference gene	EHMT2		EMC7		HPRT1		POLR2A		RAB7A		REEP5		VCP
Sample	Cell pools	Single cells	Cell pools	Single cells	Cell pools	Single cells	Cell pools	Single cells	Cell pools	Single cells	Cell pools	Single cells	Cell pools	Single cells				Sample	Cell pools	Single cells	Cell pools	Single cells	Cell pools	Single cells	Cell pools	Single cells	Cell pools	Single cells	Cell pools	Single cells	Cell pools	Single cells
1	0.0221238		1.63184		21.8523		30.2004		7.09968		1.33288		0.221482					1	-1.65514		0.212679		1.3395		1.48001		0.851239		0.124792		-0.654662
2	700.771		2.14598		1.03057		1092.06		4.17946		10.0427		31.5892					2	2.84558		0.331626		0.0130762		3.03825		0.62112		1.00185		1.49954
3	0.122305		0.524413		0.120825		0.0605222		0.000458469		0.00243393		0.00594409					3	-0.912556		-0.280326		-0.917843		-1.21809		-3.33869		-2.61369		-2.22591
4	4.60006		0.3496		0.104367		1.82865		0.282988		0.166579		0.34734					4	0.662763		-0.456428		-0.981437		0.262131		-0.548232		-0.778379		-0.459245
5	2.84588		4.13885		4.21742		11.9104		0.00486441		0.710383		4.4338					5	0.454216		0.61688		0.625047		1.07593		-2.31297		-0.148508		0.646776
6	7.46633		1.46449		0.130439		482.096		0.855278		1.63099		0.318966					6	0.873107		0.165686		-0.884594		2.68313		-0.0678929		0.212452		-0.496255
7	0.051453		4.48485		29.005		9.47928		2.36947		1.30173		0.40664					7	-1.28859		0.651748		1.46247		0.976775		0.37465		0.11452		-0.39079
8	0.00893906		6.24548		1.98511		8.25242		0.260345		0.688514		0.273454					8	-2.04871		0.795565		0.297784		0.916581		-0.584451		-0.162087		-0.563116
9	2.03403		1.58225		1.06418		5.299		1.80899		0.0506644		0.0556563					9	0.308357		0.199275		0.0270147		0.724194		0.257436		-1.2953		-1.25449
10	250.655		0.133928		0.190168		0.351698		0.919596		0.126892		0.240686					10	2.39908		-0.873127		-0.720862		-0.45383		-0.0364028		-0.896566		-0.61855
11	0.017355		0.342322		21.5627		34.3731		0.0313451		0.638768		0.969395					11	-1.76057		-0.465565		1.3337		1.53622		-1.50383		-0.194657		-0.0134991
12	16.5826		1.15405		1.79476		0.395696		2.79232		0.640074		0.0688293					12	1.21965		0.0622241		0.254006		-0.402638		0.445966		-0.19377		-1.16223
13			4.25779		16.4801		15.8172		3.5796		4.34425e-05		1.66902					13			0.629184		1.21696		1.19913		0.553835		-4.36209		0.222463
14			4.24253		2.41322				0.811458		5.15274		3.33163					14			0.627625		0.382597				-0.090734		0.712038		0.522656
15									0.180118									15									-0.744442
16									1.39755						All mean values averaged			16									0.145367						All mean values averaged
Mean	82.0981		2.3356		7.28222		130.163		1.66085		1.6061		3.138		32.612			Mean	0.0914319		0.15836		0.246244		0.909061		-0.373627		-0.605671		-0.353379		0.0103458
Stability of POLR2A as shown by calculated ratio of qPCR results																		Stability of POLR2A as shown by calculated log ratio of qPCR results
Reference gene	EHMT2		EMC7		G6PD	HPRT1		RAB7A		REEP5		VCP						Reference gene	EHMT2		EMC7		G6PD	HPRT1		RAB7A		REEP5		VCP
Sample	Cell pools	Single cells	Cell pools	Single cells	Cell pools	Cell pools	Single cells	Cell pools	Single cells	Cell pools	Single cells	Cell pools	Single cells					Sample	Cell pools	Single cells	Cell pools	Single cells	Cell pools	Cell pools	Single cells	Cell pools	Single cells	Cell pools	Single cells	Cell pools	Single cells
1	14.2752	0.00115461	0.000598285	0.314036	0.0331122	0.0296638	12.9575	0.0806012	0.00564166	0.373436	0.0871964	0.00733375	2.74122e-06					1	1.15458	-2.93756	-3.22309	-0.503021	-1.48001	-1.52777	1.11252	-1.09366	-2.24859	-0.427783	-1.0595	-2.13467	-5.56206
2	0.000732568	4652.34	0.0540339	7.08469e-07	0.000915701	0.723576	4.79455	0.235086	0.0971605	0.0441346	3.13775e-07	0.0289263	0.243845					2	-3.13515	3.66767	-1.26733	-6.14968	-3.03825	-0.140516	0.680748	-0.628773	-1.01251	-1.35522	-6.50338	-1.53871	-0.612886
3	0.641696	0.0473974	0.00196508	12.9765	16.5229	0.000943691	7.53344	0.00382713	6.80727	0.00919609	4.15612	0.0795818	0.00784158					3	-0.19267	-1.32425	-2.70662	1.11316	1.21809	-3.02517	0.876993	-2.41713	0.832973	-2.0364	0.618688	-1.09919	-2.1056
4	1.63747	1.04905	8.66481	0.00281967	0.546851	1.72444	0.157005	0.00280483	0.0312187	0.050748	1.46332	0.0291627	0.0157476					4	0.214173	0.0207947	0.937759	-2.5498	-0.262131	0.236649	-0.804086	-2.55209	-1.50558	-1.29458	0.165338	-1.53517	-1.80279
5	2.51555	0.00299483	0.191179	0.000164097	0.0839601	2.3063	5.53615	4.67578	9.27117	2.23023	0.00180801	0.0360261	0.261287					5	0.400632	-2.52363	-0.718559	-3.7849	-1.07593	0.362916	0.743208	0.669854	0.967135	0.348349	-2.7428	-1.44338	-0.582883
6	0.23894		0.347498		0.00207428	0.0109516		0.00266011	0.146209	0.0596438	0.000374295	0.00919692						6	-0.621711		-0.459048		-2.68313	-1.96052		-2.5751	-0.835024	-1.22443	-3.42679	-2.03636
7	8.0197e-05		0.00303776		0.105493	0.01574		0.0718092		0.00517135		0.0336488						7	-4.09584		-2.51745		-0.976775	-1.80299		-1.14382		-2.2864		-1.47303
8	1.40901		0.473121		0.121177	3.05983		0.00109026		0.00338313		0.0492753						8	0.148913		-0.325028		-0.916581	0.485698		-2.96247		-2.47068		-1.30737
9	5.28477		0.756806		0.188715	0.240548		0.00491493		0.157739		0.0516049						9	0.723026		-0.121016		-0.724194	-0.618798		-2.30848		-0.802061		-1.28731
10	0.146299		0.298594		2.84335	0.200826		0.0274646		0.129933		0.0511907						10	-0.834759		-0.524919		0.45383	-0.697179		-1.56123		-0.886281		-1.29081
11	0.855608		1.85257		0.0290925	4.1988		0.219207		1.75938		0.15825						11	-0.0677254		0.267776		-1.53622	0.623125		-0.659145		0.245359		-0.800656
12	0.0591751		0.380805		2.52719	0.540714		0.173541		0.144056		1.02317						12	-1.22786		-0.419297		0.402638	-0.267032		-0.760597		-0.841468		0.00994771
13	633.453		0.0335742		0.0632223	11.5279		0.780371		1.24167e-05		0.0282022						13	2.80171		-1.47399		-1.19913	1.06175		-0.107699		-4.90599		-1.54972
14	1.04839		10.7602			0.627313		0.089125		0.0185834		0.173945						14	0.020524		1.03182			-0.202516		-1.05		-1.73088		-0.759588
15			0.268223			4.5357		0.384504		1.61759		0.210633						15			-0.571504			0.656645		-0.415099		0.208868		-0.676473
16						0.152569		0.10414		0.325768								16						-0.816533		-0.982383		-0.487091
17								2.05071										17								0.311904
18								0.0883562						All mean values averaged				18								-1.05376						All mean values averaged
Mean	47.2547	930.689	1.6058	2.6587	1.77446	1.86849	6.19574	0.499777	2.72645	0.433063	0.95147	0.131343	0.105745	76.6842				Mean	-0.336582	-0.619394	-0.806033	-2.37485	-0.909061	-0.477016	0.521877	-1.18276	-0.633601	-1.24667	-2.15807	-1.2615	-2.13324	-1.04745
Stability of HPRT1 as shown by calculated ratio of qPCR results																		Stability of HPRT1 as shown by calculated log ratio of qPCR results
Reference gene	EHMT2		EMC7		G6PD	POLR2A		RAB7A		REEP5		VCP						Reference gene	EHMT2		EMC7		G6PD	POLR2A		RAB7A		REEP5		VCP
Sample	Cell pools	Single cells	Cell pools	Single cells	Cell pools	Cell pools	Single cells	Cell pools	Single cells	Cell pools	Single cells	Cell pools	Single cells					Sample	Cell pools	Single cells	Cell pools	Single cells	Cell pools	Cell pools	Single cells	Cell pools	Single cells	Cell pools	Single cells	Cell pools	Single cells
1	481.234	8.91072e-05	0.0201688	0.0242358	0.0457619	33.7111	0.0771752	2.71715	0.000435396	12.5889	0.0067294	0.0101354	0.0500081					1	2.68236	-4.05009	-1.69532	-1.61554	-1.3395	1.52777	-1.11252	0.434114	-3.36112	1.09999	-2.17202	-1.99416	-1.30096
2	0.00101243	0.631304	0.0746762	1.93479	0.97034	1.38202	0.20857	0.324895	0.0960064	0.0609952	0.073389	30.6522	0.00705562					2	-2.99464	-0.199761	-1.12682	0.286634	-0.0130762	0.140516	-0.680748	-0.488257	-1.0177	-1.2147	-1.13437	1.48646	-2.15146
3	679.986	5.09119	2.08233	2.7065	8.27643	1059.67	0.132741	4.05549	1.41979	9.7448	0.866843	0.0569537	0.0508588					3	2.8325	0.706819	0.318549	0.432409	0.917843	3.02517	-0.876993	0.608044	0.152225	0.988773	-0.0620597	-1.24448	-1.29363
4	1.17187	970.34	5.0247	0.000374288	9.58157	0.396947	6.36922	0.00379449	0.00414402	0.0201442	0.194243	0.748511	0.0010409					4	0.0688811	2.98692	0.70111	-3.42679	0.981437	-0.401268	0.804086	-2.42085	-2.38258	-1.69585	-0.711655	-0.125802	-2.98259
5	2.39636	0.0062916	0.354438	5061.38	0.237112	0.715663	0.180631	2.71147	15.5373	1.59609	0.054371	2.66286	1301.64					5	0.379552	-2.20124	-0.45046	3.70427	-0.625047	-0.145291	-0.743208	0.433205	1.19138	0.203058	-1.26463	0.425348	3.11449
6	1.09073	14.0693	0.0828943	0.00986764	7.66644	0.433594		0.274651	0.00645251	3.14955	0.0115156	2.28882	0.1003					6	0.0377161	1.14827	-1.08148	-2.00579	0.884594	-0.362916		-0.561219	-2.19027	0.498249	-1.93871	0.359612	-0.9987
7	21.8178	2.12772e-05	31.7302	0.130841	0.0344768	91.3106		0.00115341	59.0501	5.44611	6.76093e-05	0.0109969	0.0471965					7	1.33881	-4.67209	1.50147	-0.883256	-1.46247	1.96052		-2.93802	1.77122	0.736086	-4.16999	-1.95873	-1.32609
8	0.0050951	6.68161	0.154623		0.503752	63.5323		6.55694	0.02641	0.328548	0.000719693	0.204846	0.0244682					8	-2.29285	0.824881	-0.810725		-0.297784	1.80299		0.816701	-1.57823	-0.483402	-3.14285	-0.688573	-1.6114
9	7.01605	0.000343092	3.14617		0.939692	0.326815		0.0692667	0.000159783	0.655747		0.256963						9	0.846093	-3.46459	0.497782		-0.0270147	-0.485698		-1.15948	-3.79647	-0.183263		-0.59013
10	1.25864		1.48683		5.2585	4.15717		0.00897585		0.646991		0.0121917						10	0.0999014		0.17226		0.720862	0.618798		-2.04692		-0.189102		-1.91393
11	0.270566		0.441215		0.0463765	4.97943		0.911282		0.41902		0.292669						11	-0.567727		-0.355349		-1.3337	0.697179		-0.0403471		-0.377766		-0.533624
12	0.0742203		0.704263		0.557178	0.238163		0.864137		0.266419		0.0887556						12	-1.12948		-0.152265		-0.254006	-0.623125		-0.0634175		-0.574436		-1.0518
13	0.0943311		0.0535207		0.0606792	1.84941		0.185856		1.07709e-06		0.0449571						13	-1.02535		-1.27148		-1.21696	0.267032		-0.730824		-5.96775		-1.3472
14	139.659		2.37234		0.414384	0.0867457		0.164828		0.0296238		0.0383501						14	2.14507		0.375177		-0.382597	-1.06175		-0.782968		-1.52836		-1.41623
15	0.00105309		1.75804			1.5941		0.0333541		0.356635		0.101275						15	-2.97753		0.245029			0.202516		-1.47685		-0.447776		-0.994497
16	6.87159					0.220473		0.166009		2.63606e-06		1.38057						16	0.837057					-0.656645		-0.779867		-5.57905		0.14006
17						6.5544		0.452126		2.13522								17						0.816533		-0.34474		0.329442
18								0.0109294										18								-1.9614
19								0.579122						All mean values averaged				19								-0.23723						All mean values averaged
Mean	57.4476	124.602	3.53331	844.361	2.65746	77.3404	1.72279	0.965238	9.51755	1.55349	0.171593	2.5894	185.982	100.957				Mean	-0.160132	-0.608847	-0.102656	-0.315421	-0.162148	0.36216	-0.374216	-0.787469	-0.981304	-0.967865	-1.7749	-0.630235	-1.03563	-0.579897
Stability of RAB7A as shown by calculated ratio of qPCR results																		Stability of RAB7A as shown by calculated log ratio of qPCR results
Reference gene	EHMT2		EMC7		G6PD	HPRT1		POLR2A		REEP5		VCP						Reference gene	EHMT2		EMC7		G6PD	HPRT1		POLR2A		REEP5		VCP
Sample	Cell pools	Single cells	Cell pools	Single cells	Cell pools	Cell pools	Single cells	Cell pools	Single cells	Cell pools	Single cells	Cell pools	Single cells					Sample	Cell pools	Single cells	Cell pools	Single cells	Cell pools	Cell pools	Single cells	Cell pools	Single cells	Cell pools	Single cells	Cell pools	Single cells
1	177.11	0.204658	0.00742279	55.6637	0.140851	0.368032	2296.76	12.4068	177.253	4.63314	15.4558	0.031196	2.82134e-05					1	2.24824	-0.688972	-2.12943	1.74557	-0.851239	-0.434114	3.36112	1.09366	2.24859	0.665875	1.18909	-1.5059	-4.54955
2	0.00311617	53.0296	0.229847	7.29174e-06	0.239266	3.07792	10.416	4.25376	10.2922	0.187738	3.22945e-06	7.55821	0.0734911					2	-2.50638	1.72452	-0.63856	-5.13717	-0.62112	0.488257	1.0177	0.628773	1.01251	-0.726447	-5.49087	0.878419	-1.13377
3	167.67	683.437	0.513459	20.1527	2181.17	0.246579	0.704328	261.292	0.146902	2.40287	0.610541	0.0210047	0.0358212					3	2.22446	2.8347	-0.289494	1.30433	3.33869	-0.608044	-0.152225	2.41713	-0.832973	0.380729	-0.214285	-1.67768	-1.44586
4	0.432191	1.51824	1.85313	1.90627	3.53372	263.54	241.311	356.528	32.032	5.30882	46.873	2.72532	0.251182					4	-0.364324	0.181339	0.267905	0.280184	0.548232	2.42085	2.38258	2.55209	1.50558	0.724998	1.67092	0.435417	-0.600012
5	8.72511	0.905516	1.2905	0.0903199	205.575	0.368803	0.0643612	0.213868	0.107861	0.0520966	8.42634	0.406114	83.7753					5	0.940771	-0.0431039	0.110759	-1.04422	2.31297	-0.433205	-1.19138	-0.669854	-0.967135	-1.28319	0.925639	-0.391353	1.92312
6	945.655	0.0032975	71.869	325.757	1.16921	3.64098	154.978	375.924	6.8395	0.588644	0.000195014	33.0436	0.00169855					6	2.97573	-2.48182	1.85654	2.51289	0.0678929	0.561219	2.19027	2.5751	0.835024	-0.230147	-3.70993	1.51909	-2.76992
7	3.32743	0.113151	1.47741	1.52927	0.422036	866.996	0.0169348	13.9258		11.4675	0.00255999	1.87122	1.78707					7	0.522109	-0.94634	0.1695	0.184485	-0.37465	2.93802	-1.77122	1.14382		1.05947	-2.59176	0.272125	0.252142
8	0.0735577	0.0204832	4.83919	0.00112234	3.84106	0.15251	37.8645	917.212		0.418142	4.50418	2.98493	153.134					8	-1.13337	-1.6886	0.684773	-2.94988	0.584451	-0.816701	1.57823	2.96247		-0.378676	0.653616	0.474934	2.18507
9	2.35563	0.00728494	0.618067	818.866	0.552794	14.4369	6258.47	203.462		0.830587		1.22517	3.6093					9	0.372107	-2.13757	-0.208964	2.91321	-0.257436	1.15948	3.79647	2.30848		-0.0806148		0.088196	0.557423
10	8.11914	2.14724	29.0494	37.9319	1.08743	111.41		36.4105		4.74322		0.224788						10	0.90951	0.33188	1.46314	1.579	0.0364028	2.04692		1.56123		0.676074		-0.648226
11	6.77213		17.2266		31.9029	1.09735		4.56189		0.688338		0.297363						11	0.830725		1.2362		1.50383	0.0403471		0.659145		-0.162198		-0.526713
12	1.6415		3.45246		0.358125	1.15722		5.76231		7.38437		0.0655979						12	0.215241		0.538129		-0.445966	0.0634175		0.760597		0.868314		-1.18311
13	0.0032013		1.72059		0.279361	5.38052		1.28144		0.719588		1.7756						13	-2.49467		0.235678		-0.553835	0.730824		0.107699		-0.142916		0.249344
14	2.22522		2.37397		1.23235	6.06692		11.2202		0.748714		0.0861954						14	0.347374		0.375475		0.090734	0.782968		1.05		-0.125684		-1.06452
15	0.568228		4.27271		5.55191	29.9813		2.60075		2.25454		2.66101						15	-0.245478		0.630703		0.744442	1.47685		0.415099		0.353058		0.425047
16	308.894		0.122594		0.715539	6.02376		9.60248		1.61634		0.270811						16	2.48981		-0.91153		-0.145367	0.779867		0.982383		0.208533		-0.567334
17	0.0963536		0.322396			2.21177		0.487636		0.0454431		0.0848217						17	-1.01613		-0.491611			0.34474		-0.311904		-1.34253		-1.07149
18	11.8655		5.24708			91.496		11.3178		3.22927e-05		9.26627						18	1.07429		0.719918			1.9614		1.05376		-4.4909		0.966905
19			3.0357			1.72675				0.178447		2.38391						19			0.482259			0.23723				-0.748492		0.37729
20										0.788795								20										-0.103036
21										0.000241189								21										-3.61764
22										3.68699				All mean values averaged				22										0.566672				All mean values averaged
Mean	92.8802	0.532828	9.79451	197.363	21.0573	76.1431	1290.28	113.856	3.47368	2.01178	3.23332	3.77649	48.4614	143.297				Mean	0.413429	-1.16093	0.459398	0.532584	0.296956	0.791558	0.920475	1.04272	-0.0660551	-0.49855	-1.18061	-0.0719877	0.429566	0.146812
Stability of VCP as shown by calculated ratio of qPCR results																		Stability of VCP as shown by calculated log ratio of qPCR results
Reference gene	EHMT2		EMC7		G6PD	HPRT1		POLR2A		RAB7A		REEP5						Reference gene	EHMT2		EMC7		G6PD	HPRT1		POLR2A		RAB7A		REEP5
Sample	Cell pools	Single cells	Cell pools	Single cells	Cell pools	Cell pools	Single cells	Cell pools	Single cells	Cell pools	Single cells	Cell pools	Single cells					Sample	Cell pools	Single cells	Cell pools	Single cells	Cell pools	Cell pools	Single cells	Cell pools	Single cells	Cell pools	Single cells	Cell pools	Single cells
1	0.0998899	12.624	7.36784	0.25845	4.51504	98.6638	19.9968	136.356	364801	32.0553	35444.2	6.01802	0.114465					1	-1.00048	1.1012	0.86734	-0.587623	0.654662	1.99416	1.30096	2.13467	5.56206	1.5059	4.54955	0.779453	-0.941326
2	22.1839	721.579	0.067934	274.22	0.0316564	0.032624	141.731	34.5707	4.10097	0.132307	13.6071	0.317915	1.46754					2	1.34604	2.85828	-1.16791	2.4381	-1.49954	-1.48646	2.15146	1.53871	0.612886	-0.878419	1.13377	-0.497689	0.166591
3	20.5759	19079.1	88.2243	53.2161	168.234	17.5581	19.6623	10.1819	127.525	47.6083	27.9164	28.0243	17.0441					3	1.31336	4.28056	1.94559	1.72604	2.22591	1.24448	1.29363	1.00783	2.1056	1.67768	1.44586	1.44754	1.23157
4	3.2015	6.04437	0.473524	0.35958	2.87903	1.33599	960.705	34.2904	63.5018	0.36693	3.98118	4.20776	186.61					4	0.505354	0.781351	-0.324658	-0.444205	0.459245	0.125802	2.98259	1.53517	1.80279	-0.435417	0.600012	0.624051	2.27093
5	8.19336	0.0108089	11.9159	3.88846	0.22554	0.375536	0.00076826	27.7577	3.82721	2.46237	0.0119367	2.04521	0.114812					5	0.913462	-1.96622	1.07613	0.589778	-0.646776	-0.425348	-3.11449	1.44338	0.582883	0.391353	-1.92312	0.310738	-0.940014
6	0.00222608	66.6163	0.330301	0.000628033	3.13513	0.436906	9.97011	108.732		0.0302631	588.736	0.143544	0.00143251					6	-2.65246	1.82358	-0.48109	-3.20202	0.496255	-0.359612	0.9987	2.03636		-1.51909	2.76992	-0.843014	-2.8439
7	0.789175	0.0114619	9.73203	5.3474	2.45918	90.9344	21.188	29.7187		0.53441	0.559575	0.367855	0.0294134					7	-0.102826	-1.94074	0.988204	0.728143	0.39079	1.95873	1.32609	1.47303		-0.272125	-0.252142	-0.434324	-1.53145
8	27.3038	0.014022	14.0606	10.5095	3.65692	4.88173	40.8694	20.2942		0.335016	0.00653025	2.47389						8	1.43622	-1.85319	1.148	1.02158	0.563116	0.688573	1.6114	1.30737		-0.474934	-2.18507	0.39338
9	103.237		15.3587		17.9674	82.0227		19.378		0.816214	0.277062	3.20118						9	2.01384		1.18636		1.25449	1.91393		1.28731		-0.088196	-0.557423	0.50531
10	0.924478		5.78616		4.1548	3.41683		19.5348		4.44863		2.51784						10	-0.0341034		0.762391		0.61855	0.533624		1.29081		0.648226		0.401029
11	0.03714		36.1897		1.03157	11.2669		6.31911		3.36289		34.3691						11	-1.43016		1.55858		0.0134991	1.0518		0.800656		0.526713		1.53617
12	0.836232		2.40635		14.5287	22.2434		0.977355		15.2444		0.910307						12	-0.0776731		0.381359		1.16223	1.3472		-0.00994771		1.18311		-0.0408119
13	2.09825		1.42228		0.599152	26.0755		35.4583		0.563191		0.52721						13	0.321856		0.152985		-0.222463	1.41623		1.54972		-0.249344		-0.278016
14	3641.69		1.19048		0.300154	9.87409		5.74895		11.6015		1.21355e-05						14	3.5613		0.0757232		-0.522656	0.994497		0.759588		1.06452		-4.91594
15	0.0103983		61.8601			0.724336		4.74759		0.375797		0.658934						15	-1.98304		1.79141			-0.14006		0.676473		-0.425047		-0.181158
16	4.97734		1.27341							3.69261		9.29944						16	0.696997		0.104969							0.567334		0.968457
17										11.7894		2.60287e-05						17										1.07149		-4.58455
18										0.107918		1.54661						18										-0.966905		0.189382
19										0.419479				All mean values averaged				19										-0.37729				All mean values averaged
Mean	255.737	2839.06	16.6861	49.6488	16.8618	19.3699	170.589	25.5507	49.7388	5.77176	79.387	5.33007	34.2112	274.457				Mean	0.388545	0.569088	0.613202	0.408203	0.330204	0.633099	1.03563	1.1926	1.27604	0.0802035	0.128976	-0.317615	-0.274379	0.466446
Stability of EHMT2 as shown by calculated ratio of qPCR results																		Stability of EHMT2 as shown by calculated log ratio of qPCR results
Reference gene	EMC7		G6PD	HPRT1		POLR2A		RAB7A		REEP5		VCP						Reference gene	EMC7		G6PD	HPRT1		POLR2A		RAB7A		REEP5		VCP
Sample	Cell pools	Single cells	Cell pools	Cell pools	Single cells	Cell pools	Single cells	Cell pools	Single cells	Cell pools	Single cells	Cell pools	Single cells					Sample	Cell pools	Single cells	Cell pools	Cell pools	Single cells	Cell pools	Single cells	Cell pools	Single cells	Cell pools	Single cells	Cell pools	Single cells
1	4.19107e-05	271.984	45.2001	0.00207799	11222.4	0.0700514	866.094	0.00564622	4.88621	0.0261597	75.5203	10.011	0.0792139					1	-4.37767	2.43454	1.65514	-2.68236	4.05009	-1.15458	2.93756	-2.24824	0.688972	-1.58237	1.87806	1.00048	-1.1012
2	73.7596	0.380028	0.001427	987.725	1.58402	1365.06	0.000214945	320.907	0.0188574	60.2465	0.11625	0.0450778	0.00138585					2	1.86782	-0.420185	-2.84558	2.99464	0.199761	3.13515	-3.66767	2.50638	-1.72452	1.77993	-0.934608	-1.34604	-2.85828
3	0.00306231	0.00278923	8.17628	0.00147062	0.196418	1.55837	21.0982	0.00596409	0.00146319	0.0143309	0.000893339	0.0486005	5.24133e-05					3	-2.51395	-2.55452	0.912556	-2.8325	-0.706819	0.19267	1.32425	-2.22446	-2.8347	-1.84373	-3.04898	-1.31336	-4.28056
4	4.28775	0.05949	0.217389	0.853334	0.00103057	0.610699	0.953247	2.31379	0.658659	1.362	30.8733	0.312353	0.165443					4	0.632229	-1.22556	-0.662763	-0.0688811	-2.98692	-0.214173	-0.0207947	0.364324	-0.181339	0.134177	1.48958	-0.505354	-0.781351
5	0.147907	359.747	0.351385	0.4173	158.942	0.397528	333.909	0.114612	1.10434	1.31431	2555.37	0.12205	92.5166					5	-0.830012	2.556	-0.454216	-0.379552	2.20124	-0.400632	2.52363	-0.940771	0.0431039	0.118697	3.40745	-0.913462	1.96622
6	0.0759991	463.767	0.133935	0.91682	0.0710768	4.18515		0.00105747	303.26	0.249618	0.00172347	449.22	0.0150113					6	-1.11919	2.6663	-0.873107	-0.0377161	-1.14827	0.621711		-2.97573	2.48182	-0.602724	-2.7636	2.65246	-1.82358
7	1.45433	381.358	19.4352	0.0458342	46998.8	12469.3		0.300532	8.83771	64.483	0.12498	1.26715	87.2459					7	0.162663	2.58133	1.28859	-1.33881	4.67209	4.09584		-0.522109	0.94634	1.80945	-0.903158	0.102826	1.94074
8	12.3319		111.869	196.267	0.149665	0.709719		13.5948	48.8206	3.13477	2.09766	0.036625	71.3166					8	1.09103		2.04871	2.29285	-0.824881	-0.148913		1.13337	1.6886	0.496206	0.321736	-1.43622	1.85319
9	0.211918		0.491635	0.14253	1848.57	0.189223		0.424515	137.269	0.0922159		0.00968645						9	-0.673832		-0.308357	-0.846093	3.26684	-0.723026		-0.372107	2.13757	-1.03519		-2.01384
10	0.35055		0.00398955	0.794509	2914.67	6.83533		0.123166	0.465715	0.332915		1.08169						10	-0.455251		-2.39908	-0.0999014	3.46459	0.834759		-0.90951	-0.33188	-0.477667		0.0341034
11	2.60293		57.6202	3.69596		1.16876		0.147664		0.984672		26.9251						11	0.415462		1.76057	0.567727		0.0677254		-0.830725		-0.00670851		1.43016
12	38.2951		0.060304	13.4734		16.899		0.609199		14.1952		1.19584						12	1.58314		-1.21965	1.12948		1.22786		-0.215241		1.15214		0.0776731
13	0.567371			10.601		0.00157865		312.373		1.45121e-05		0.476589						13	-0.246133			1.02535		-2.80171		2.49467		-4.83827		-0.321856
14	0.0169867			0.00716028		0.953841		0.449393		0.314041		0.000274598						14	-1.76989			-2.14507		-0.020524		-0.347374		-0.503014		-3.5613
15	0.255842			949.586				1.75986		0.00255361		96.1694						15	-0.592029			2.97753				0.245478		-2.59285		1.98304
16				0.145527				0.00323735		0.00250316		0.20091						16				-0.837057				-2.48981		-2.60151		-0.696997
17								10.3784		0.310731								17								1.01613		-0.507615
18								0.0842777						All mean values averaged				18								-1.07429						All mean values averaged
Mean	8.95742	211.043	20.2967	135.292	6314.54	990.566	244.411	36.8664	50.5323	8.65091	333.013	36.6951	31.4175	647.868				Mean	-0.455041	0.86256	-0.0914319	-0.0175231	1.21877	0.336582	0.619394	-0.410556	0.291397	-0.653003	-0.0691885	-0.301731	-0.635602	0.0534329
Stability of REEP5 as shown by calculated ratio of qPCR results																		Stability of REEP5 as shown by calculated log ratio of qPCR results
Reference gene	EHMT2		EMC7		G6PD	HPRT1		POLR2A		RAB7A		VCP						Reference gene	EHMT2		EMC7		G6PD	HPRT1		POLR2A		RAB7A		VCP
Sample	Cell pools	Single cells	Cell pools	Single cells	Cell pools	Cell pools	Single cells	Cell pools	Single cells	Cell pools	Single cells	Cell pools	Single cells					Sample	Cell pools	Single cells	Cell pools	Single cells	Cell pools	Cell pools	Single cells	Cell pools	Single cells	Cell pools	Single cells	Cell pools	Single cells
1	38.2267	0.0132415	0.00160211	3.60148	0.750254	0.0794348	148.602	2.67783	11.4684	0.215836	0.0647006	0.166168	8.73626					1	1.58237	-1.87806	-2.79531	0.556481	-0.124792	-1.09999	2.17202	0.427783	1.0595	-0.665875	-1.18909	-0.779453	0.941326
2	0.0165985	8.60217	1.2243	2.25789	0.0995751	16.3947	13.626	22.6579	3.18699e+06	5.32656	309650	3.1455	0.681411					2	-1.77993	0.934608	0.0878868	0.353702	-1.00185	1.2147	1.13437	1.35522	6.50338	0.726447	5.49087	0.497689	-0.166591
3	69.7793	1119.4	0.213686	3.12226	410.858	0.102619	1.15361	108.742	0.240609	0.41617	1.63789	0.0356833	0.0586713					3	1.84373	3.04898	-0.670224	0.494468	2.61369	-0.988773	0.0620597	2.0364	-0.618688	-0.380729	0.214285	-1.44754	-1.23157
4	0.734215	0.0323904	3.14813	0.00192691	6.00315	49.642	5.1482	6843.58	0.683379	0.188366	0.0213342	0.237656	0.00535877					4	-0.134177	-1.48958	0.498052	-2.71514	0.778379	1.69585	0.711655	3.83528	-0.165338	-0.724998	-1.67092	-0.624051	-2.27093
5	0.760857	0.000391333	0.112536	0.181487	1.40769	0.62653	18.3922	0.363323	553.096	19.1951	0.118676	0.488947	8.70992					5	-0.118697	-3.40745	-0.948709	-0.741154	0.148508	-0.203058	1.26463	-0.439707	2.7428	1.28319	-0.925639	-0.310738	0.940014
6	4.00612	580.223	3.53327	0.438415	0.613123	0.317505	86.8389	16.7662	2671.69	1.69882	5127.85	6.96648	698.076					6	0.602724	2.7636	0.548176	-0.358114	-0.212452	-0.498249	1.93871	1.22443	3.42679	0.230147	3.70993	0.843014	2.8439
7	0.015508	8.00125	5.82623	181.801	0.76821	0.183617	14790.9	193.373		0.0872032	390.626	2.71846	33.9981					7	-1.80945	0.903158	0.765387	2.2596	-0.11452	-0.736086	4.16999	2.2864		-1.05947	2.59176	0.434324	1.53145
8	0.319002	0.476721	0.897912		1.4524	3.0437	1389.48	295.584		2.39153	0.222016	0.404222						8	-0.496206	-0.321736	-0.046766		0.162087	0.483402	3.14285	2.47068		0.378676	-0.653616	-0.39338
9	10.8441		3.9339		19.7377	1.52498		6.33959		1.20397		0.312385						9	1.03519		0.594824		1.2953	0.183263		0.802061		0.0806148		-0.50531
10	3.00377		4.79784		7.88072	1.54562		7.69628		0.210827		0.397165						10	0.477667		0.681045		0.896566	0.189102		0.886281		-0.676074		-0.401029
11	1.01557		2.29806		1.56551	2.38652		0.568383		1.45277		0.0290959						11	0.00670851		0.361362		0.194657	0.377766		-0.245359		0.162198		-1.53617
12	0.0704463		1.05297		1.56232	3.75349		6.94173		0.135421		1.09853						12	-1.15214		0.0224164		0.19377	0.574436		0.841468		-0.868314		0.0408119
13	3.1843		2.64345		23019	33.7566		80536.9		1.38969		1.89678						13	0.503014		0.42217		4.36209	1.52836		4.90599		0.142916		0.278016
14	391.603		2.69775		0.194071	2.80399		53.8115		1.33562		82402.9						14	2.59285		0.431002		-0.712038	0.447776		1.73088		0.125684		4.91594
15	399.495		1.80668			379355		0.618204		0.443549		1.5176						15	2.60151		0.256881			5.57905		-0.208868		-0.353058		0.181158
16	3.21822		6.65202			0.468337		3.06967		0.618682		0.107533						16	0.507615		0.822954			-0.329442		0.487091		-0.208533		-0.968457
17			0.823355							22.0055		38419.2						17			-0.0844131							1.34253		4.58455
18										30966.8		0.646574						18										4.4909		-0.189382
19										5.60392								19										0.748492
20										1.26776								20										0.103036
21										4146.13								21										3.61764
22										0.271224				All mean values averaged				22								#NUM!		-0.566672				All mean values averaged
Mean	68.128	147.175	2.852	60.8071	2305.41	31617.1	4071.39	6760.17	1612.39	1954.01	1379.7	8631.33	246.928	4527.49				Mean	0.395899	-0.0156091	0.294333	0.386776	0.621396	0.633026	2.62905	#NUM!	3.08479	0.49855	1.18061	0.498096	1.77179	#NUM!
Stability of EMC7 as shown by calculated ratio of qPCR results																		Stability of EMC7 as shown by calculated log ratio of qPCR results
Reference gene	EHMT2		G6PD	HPRT1		POLR2A		RAB7A		REEP5		VCP						Reference gene	EHMT2		G6PD	HPRT1		POLR2A		RAB7A		REEP5		VCP
Sample	Cell pools	Single cells	Cell pools	Cell pools	Single cells	Cell pools	Single cells	Cell pools	Single cells	Cell pools	Single cells	Cell pools	Single cells					Sample	Cell pools	Single cells	Cell pools	Cell pools	Single cells	Cell pools	Single cells	Cell pools	Single cells	Cell pools	Single cells	Cell pools	Single cells
1	23860.2	0.00367668	0.612804	49.5814	41.2613	1671.44	3.18435	134.72	0.017965	624.178	0.277664	0.135725	3.86922					1	4.37767	-2.43454	-0.212679	1.69532	1.61554	3.22309	0.503021	2.12943	-1.74557	2.79531	-0.556481	-0.86734	0.587623
2	0.0135576	2.63139	0.465988	13.3911	0.516852	18.5069	1.41149e+06	4.35071	137141	0.816795	0.442892	14.7202	0.00364671					2	-1.86782	0.420185	-0.331626	1.12682	-0.286634	1.26733	6.14968	0.63856	5.13717	-0.0878868	-0.353702	1.16791	-2.4381
3	326.55	358.521	1.90689	0.480231	0.36948	508.886	0.0770625	1.94758	0.0496211	4.67976	0.320281	0.0113348	0.0187913					3	2.51395	2.55452	0.280326	-0.318549	-0.432409	2.70662	-1.11316	0.289494	-1.30433	0.670224	-0.494468	-1.94559	-1.72604
4	0.233223	16.8095	2.86041	0.199017	2671.74	0.115409	354.651	0.539628	0.524586	0.317649	518.966	2.11183	2.78102					4	-0.632229	1.22556	0.456428	-0.70111	3.42679	-0.937759	2.5498	-0.267905	-0.280184	-0.498052	2.71514	0.324658	0.444205
5	6.76102	0.00277973	0.241613	2.82137	0.000197574	5.23069	6093.96	0.774892	11.0718	8.88605	5.51003	0.0839218	0.257171					5	0.830012	-2.556	-0.61688	0.45046	-3.70427	0.718559	3.7849	-0.110759	1.04422	0.948709	0.741154	-1.07613	-0.589778
6	13.158	0.00215626	0.682832	12.0636	101.341	2.87771		0.0139142	0.00306977	0.283024	2.28094	3.02754	1592.27					6	1.11919	-2.6663	-0.165686	1.08148	2.00579	0.459048		-1.85654	-2.51289	-0.548176	0.358114	0.48109	3.20202
7	0.687601	18.2504	0.222973	0.0315157	7.64285	329.19		0.676861	0.653906	0.171638	0.0055005	0.102753	0.187007					7	-0.162663	1.26127	-0.651748	-1.50147	0.883256	2.51745		-0.1695	-0.184485	-0.765387	-2.2596	-0.988204	-0.728143
8	0.0810905	0.00262221	0.160116	6.46733		2.11362		0.206646	0.0012212	1.11369		0.0711209	0.0951522					8	-1.09103	-2.58133	-0.795565	0.810725		0.325028		-0.684773	-2.91321	0.046766		-1.148	-1.02158
9	4.71881		0.632012	0.317847		1.32134		1.61795	0.026363	0.2542		0.0651095						9	0.673832		-0.199275	-0.497782		0.121016		0.208964	-1.579	-0.594824		-1.18636
10	2.85266		7.46667	0.672573		3.34903		0.0344241		0.208427		0.172826						10	0.455251		0.873127	-0.17226		0.524919		-1.46314		-0.681045		-0.762391
11	0.384183		2.92122	2.26647		0.539789		0.0580498		0.435149		0.0276322						11	-0.415462		0.465565	0.355349		-0.267776		-1.2362		-0.361362		-1.55858
12	0.026113		0.866515	1.41992		2.62602		0.289648		0.949694		0.415567						12	-1.58314		-0.0622241	0.152265		0.419297		-0.538129		-0.0224164		-0.381359
13	1.76252		0.234864	18.6844		29.7848		0.581195		0.378294		0.703096						13	0.246133		-0.629184	1.27148		1.47399		-0.235678		-0.42217		-0.152985
14	58.8698		0.235708	0.421524		0.0929347		0.421236		0.370679		0.839995						14	1.76989		-0.627625	-0.375177		-1.03182		-0.375475		-0.431002		-0.0757232
15	3.90867			0.568815		3.72825		0.234044		0.553502		0.0161655						15	0.592029			-0.245029		0.571504		-0.630703		-0.256881		-1.79141
16								8.157		0.15033		0.785292						16								0.91153		-0.822954		-0.104969
17								3.10178		1.21454								17								0.491611		0.0844131
18								0.190582										18								-0.719918
19								0.329414						All mean values averaged				19								-0.482259						All mean values averaged
Mean	30.0006	56.6029	1.45368	4.27183	463.602	64.8831	354486	1.30697	17144.2	1.29896	87.921	1.54362	227.945	28659.3				Mean	0.174853	-0.334586	-0.154182	0.102656	0.315421	0.633386	2.84281	-0.346156	-0.324091	-0.233878	0.117773	-0.613202	-0.408203	0.136354
