# Supplementary material for: Targeted transcript quantification in single disseminated cancer cells after whole transcriptome amplification
Source: PLoS One. 2019 Aug 20;14(8):e0216442. doi: 10.1371/journal.pone.0216442 (PMC6701776; doi:10.1371/journal.pone.0216442)
Supplement: S5 Table — (XLSX) [file pone.0216442.s007.xlsx]

## Sheet: S5
Gene expression analyses of primary WTA derived from BT-474 and MCF-7 single cells
Primary WTA
BT-474		Single-cell WTA	1	2	3	4	5	6	7	8	9	10	11	12	13	14	15	16	17	18	19	20	21	22
	Endpoint PCR (primary WTA products)	GAPDH	+	+	+	+	+	+	+	+	+	+	+	+	+	+	+	+	+	+	+	+	+	+
		ACTB	+	+	+	+	+	+	+	+	+	+	+	+	+	+	+	+	+	+	+	+	+	+
		EEF1A1	+	+	+	+	+	+	+	+	+	+	+	+	+	+	+	+	+	+	+	+	+	+
		ERBB2	+	+	+	+	+	+	+	+	+	+	+	+	+	+	+	-	+	+	+	+	+	+
		EMC7	+	+	-	++	+	+	+	++	+	+	+	+	+	+	-	N/A	++	++	+	+	+	-
		HPRT1	+	-	+	+	+	+	+	+	+	-	+	+	+	+	-	N/A	+	+	+	+	-	+
		POLR2A	+	+	+	+	+	+	+	+	+	+	+	+	+	+	-	N/A	+	+	+	+	+	+
		RAB7A	+	+	+	+	+	+	+	+	+	+	+	+	+	+	+	N/A	+	+	+	+	+	+
		REEP5	+	+	+	+	+	+	+	+	+	+	+	+	+	+	+	N/A	+	+	+	+	+	+
	Relative quantification (unprocessed sample)	Cp (ERBB2)	N/A	N/A	N/A	15.87	16	16.01	17.49	15.68	17.19	N/A	15.94	15.96	15.56	16.04	N/A	N/A	17.64	16.12	16.28	14.06	N/A	N/A
		Cp (EMC7)	N/A	N/A	N/A	19.74	19.91	19.66	20.75	20.01	20.62	N/A	19.61	19.96	19.87	19.14	N/A	N/A	18.68	17.26	22.05	18.42	N/A	N/A
		NR (EMC7)	N/A	N/A	N/A	1.22812	1.76718	1.29026	0.298837	0.974571	-2.19362	N/A	0.513292	-2.08904	1.78474	3.54047	N/A	N/A	0.712435	1.81125	0.985977	1.39913	N/A	N/A
		Cp (HPRT1)	N/A	N/A	N/A	19.11	20.18	19.59	19.94	27.03	21.27	N/A	22.38	21.84	24.42	20.95	N/A	N/A	25.02	20.67	19.85	24.9	N/A	N/A
		NR (HPRT1)	N/A	N/A	N/A	1.78536	7.8905	2.79002	3.56755	2.14194	6.02957	N/A	0.73763	3.16941	10.5558	2.08968	N/A	N/A	2.52848	10.2096	5.22633	4.63132	N/A	N/A
		Cp (POLR2A)	N/A	N/A	N/A	20.06	21.46	21.23	25.63	25.25	23.5	N/A	19.66	21.19	21.45	20.02	N/A	N/A	20.37	22.82	21.89	20.25	N/A	N/A
		NR (POLR2A)	N/A	N/A	N/A	0.398792	2.26436	1.74193	0.151012	1.48419	-1.40784	N/A	4.39938	3.0459	6.17181	1.86385	N/A	N/A	2.48456	2.78771	-0.112765	1.49808	N/A	N/A
		Cp (RAB7A)	N/A	N/A	N/A	19.5	18.17	19.93	19.13	18.64	18.85	N/A	20.04	18.55	18.22	19.01	N/A	N/A	19.25	18.46	18.73	18.22	N/A	N/A
		NR (RAB7A)	N/A	N/A	N/A	-0.923863	-1.9134	-2.50004	-1.65344	-0.628041	-3.31859	N/A	-3.26607	-2.33848	-1.6158	-2.24157	N/A	N/A	-3.20876	-0.104549	-0.431839	-2.03798	N/A	N/A
		Cp (REEP5)	N/A	N/A	N/A	17.95	19.09	19.08	20.3	18.42	19.64	N/A	21.13	21.13	18.79	19.08	N/A	N/A	17.05	17.38	17.56	16.61	N/A	N/A
		NR (REEP5)	N/A	N/A	N/A	-0.252657	1.07907	0.889116	0.821632	0.869534	-3.39812	N/A	0.457771	-1.20277	0.515584	-1.1838	N/A	N/A	0.0752616	0.420431	3.26653	3.25025	N/A	N/A
	Relative quantification (purified cDNA samples)	Cp (ERBB2)	N/A	N/A	N/A	14.6467	14.7	14.0433	15.35	14.3533	15.21	N/A	14.6633	14.6567	14.54	15.0067	N/A	N/A	16.1833	14.9233	15.64	13.1133	N/A	N/A
		Cp (EMC7)	N/A	N/A	N/A	19.1767	19.0633	18.1633	18.95	18.9433	19.14	N/A	17.9633	18.81	18.98	17.5733	N/A	N/A	18.09	16.6433	21.3433	17.37	N/A	N/A
		NR (EMC7)	N/A	N/A	N/A	3.76484	3.65434	3.56299	1.38412	3.26014	0.595537	N/A	2.64305	0.354813	3.83446	5.20103	N/A	N/A	3.04232	3.41581	2.27103	3.30744	N/A	N/A
		Cp (HPRT1)	N/A	N/A	N/A	18.7733	19.6667	18.3867	18.34	26.9	20.5	N/A	20.9533	22.51	24.0333	19.7733	N/A	N/A	24.8167	20.47	19.5633	24.5533	N/A	N/A
		NR (HPRT1)	N/A	N/A	N/A	3.71744	9.51634	4.6163	4.36222	4.02671	8.38303	N/A	2.40381	5.21355	12.8314	3.3736	N/A	N/A	4.90088	11.7939	6.04752	7.73371	N/A	N/A
		Cp (POLR2A)	N/A	N/A	N/A	19.2433	20.6333	19.7367	23.9167	24.2033	21.86	N/A	18.7467	20.14	20.9067	19.3333	N/A	N/A	19.27	22.1433	21.3133	19.72	N/A	N/A
		NR (POLR2A)	N/A	N/A	N/A	1.56003	3.4653	2.98074	1.2229	2.81317	-0.260894	N/A	5.70596	4.32505	7.2117	2.57586	N/A	N/A	3.67736	3.91463	1.00939	2.50588	N/A	N/A
		Cp (RAB7A)	N/A	N/A	N/A	19.07	17.28	18.6133	17.57	17.71	17.4467	N/A	18.52	17.36	17.7533	17.6033	N/A	N/A	18.9133	18.0367	18.2933	17.6633	N/A	N/A
		NR (RAB7A)	N/A	N/A	N/A	1.977	0.695919	-0.00333393	-0.026294	2.21427	-0.0401173	N/A	-0.475185	0.53787	0.874189	-0.0498975	N/A	N/A	-0.438717	2.3166	1.36818	0.134456	N/A	N/A
		Cp (REEP5)	N/A	N/A	N/A	17.77	18.46	18.02	18.8167	18.4267	18.4933	N/A	19.63	20.59	18.2167	18.3467	N/A	N/A	17.0367	17.3633	17.8167	16.73	N/A	N/A
		NR (REEP5)	N/A	N/A	N/A	1.24331	1.87729	1.96018	1.46281	2.25242	-1.43621	N/A	1.58163	0.449997	2.33966	0.100635	N/A	N/A	1.38411	1.91145	3.32871	4.42343	N/A	N/A
	Relative quantification (dscDNA samples)	Cp (ERBB2)	N/A	N/A	N/A	11.96	12.0633	11.9733	13.2133	12.01	12.2867	N/A	T/P	10.45	11.0867	13.01	N/A	N/A	13.2167	12.7867	T/P	10.9133	N/A	N/A
		Cp (EMC7)	N/A	N/A	N/A	17.38	16.81	17.02	17.045	17.81	19.23	N/A	T/P	18.0733	18.1967	16.0967	N/A	N/A	15.5567	14.9433	18.8733	15.6967	N/A	N/A
		NR (EMC7)	N/A	N/A	N/A	4.52353	6.56654	3.51249	1.50672	3.87587	0.602096	N/A	2.41388	0.374639	4.98159	5.20027	N/A	N/A	6.37743	3.54425	T/P	7.18298	N/A	N/A
		Cp (HPRT1)	N/A	N/A	N/A	16.48	19.17	18.3567	17.32	25.3	20.3333	N/A	20.46	20.35	23.0167	18.6767	N/A	N/A	22.3067	20.825	20.27	24.44	N/A	N/A
		NR (HPRT1)	N/A	N/A	N/A	4.20246	12.3004	6.97805	5.30688	6.20955	8.97146	N/A	3.59961	7.89167	13.6507	7.34551	N/A	N/A	7.96339	14.0434	T/P	10.1918	N/A	N/A
		Cp (POLR2A)	N/A	N/A	N/A	16.9	19.07	18.415	21.24	21.4767	19.325	N/A	16.54	17.63	19.6067	17.345	N/A	N/A	16.76	21.14	19.85	17.2733	N/A	N/A
		NR (POLR2A)	N/A	N/A	N/A	1.5102	5.45274	3.70399	0.721887	3.11259	-0.151782	N/A	4.6381	5.04478	6.33916	3.71885	N/A	N/A	3.70762	3.16871	T/P	4.10735	N/A	N/A
		Cp (RAB7A)	N/A	N/A	N/A	16.4167	15.905	17.595	15.885	15.815	16.625	N/A	17.18	15.64	16.295	16.33	N/A	N/A	16.635	17.415	18.01	T/P	N/A	N/A
		NR (RAB7A)	N/A	N/A	N/A	2.16288	3.08371	1.49079	0.806413	3.40821	0.884179	N/A	0.0853372	2.23666	1.45864	2.92574	N/A	N/A	1.99275	3.19598	T/P	T/P	N/A	N/A
		Cp (REEP5)	N/A	N/A	N/A	15.3167	16.0167	17.12	16.8733	16.545	15.915	N/A	23.13	16.4767	14.9633	16.5833	N/A	N/A	14.2	15.43	14.9667	14.5467	N/A	N/A
		NR (REEP5)	N/A	N/A	N/A	1.1564	1.80751	1.82441	1.32653	3.18167	-1.62006	N/A	1.41009	0.289777	2.48666	-0.18255	N/A	N/A	1.44054	1.54446	T/P	4.2868	N/A	N/A
	Absolute quantification (purified cDNA samples)	DNA (conc.[ng/µl)	89.5	188.1	214.2	220.9	205.3	141.7	178.5	179.3	176.7	121.5	194.9	259.3	261.7	216.9	177	113.3	193	278.7	203.7	228.4	132.7	222.8
		DNA input [ng]	-	-	-	5	5	5	5	5	5	-	5	5	5	5	-	-	5	5	5	5	-	-
		Cp (ERBB2)	N/A	N/A	N/A	14.65	14.7	14.04	15.35	14.35	15.21	N/A	14.66	14.66	14.54	15.01	N/A	N/A	16.18	14.92	15.64	13.11	N/A	N/A
		log10 copy number	N/A	N/A	N/A	6.80267	6.83254	6.78773	6.70186	6.97162	6.37235	N/A	6.60571	6.72519	6.88481	6.5245	N/A	N/A	6.64492	7.23205	6.798	6.79987	N/A	N/A
		copy number	N/A	N/A	N/A	6.34848e+06	6.80049e+06	6.13387e+06	5.03335e+06	9.36749e+06	2.35696e+06	N/A	4.03378e+06	5.31121e+06	7.67031e+06	3.34582e+06	N/A	N/A	4.41486e+06	1.7063e+07	6.28062e+06	6.30768e+06	N/A	N/A
	Absolute quantification (dscDNA samples)	DNA (conc.[ng/µl)	37.4	39.8	30.9	45.6	33.9	24.7	30.9	32.4	38.9	30.6	35	23.8	29.1	31.7	29	34.7	23.4	33.3	33.8	43.9	30.3	28.3
		DNA input [ng]	-	-	-	5	5	5	5	5	5	-	5	5	5	5	-	-	5	5	5	5	-	-
		Cp (ERBB2)	N/A	N/A	N/A	11.96	11.0867	12.0633	13.01	11.9733	13.2167	N/A	13.2133	12.7867	12.01	12.7433	N/A	N/A	12.2867	10.9133	T/P	10.45	N/A	N/A
		log10 copy number	N/A	N/A	N/A	7.55503	7.79959	7.52609	7.26099	7.55129	7.20312	N/A	7.20405	7.32353	7.54102	7.33567	N/A	N/A	7.46355	7.84813	T/P	7.97788	N/A	N/A
		copy number	N/A	N/A	N/A	3.58944e+07	6.30361e+07	3.35807e+07	1.82386e+07	3.55871e+07	1.59631e+07	N/A	1.59975e+07	2.10636e+07	3.47556e+07	2.16604e+07	N/A	N/A	2.9077e+07	7.04902e+07	T/P	9.50336e+07	N/A	N/A
MCF-7		Single-cell WTA	1	2	3	4	5	6	7	8	9	10	11	12	13	14	15	16	17	18	19	20	21	22
	Endpoint PCR (primary WTA samples)	GAPDH	+	+	+	+	+	+	+	+	+	+	+	+	+	-	-	+	+	+	+	+	+	+
		ACTB	+	+	+	+	+	+	+	+	+	+	+	+	+	-	-	+	+	+	+	+	+	+
		EEF1A1	+	+	+	+	+	+	+	+	+	+	+	+	+	-	-	+	+	+	+	+	+	+
		ERBB2	+	+	+	+	+	+	+	+	-	+	+	+	+	N/A	N/A	+	-	+	+	-	-	+
		EMC7	+	+	+	+	N/A	+	+	+	N/A	+	+	+	+	N/A	N/A	+	N/A	+	+	N/A	N/A	+
		HPRT1	+	+	+	-	N/A	+	+	+	N/A	+	+	+	+	N/A	N/A	+	N/A	+	+	N/A	N/A	+
		POLR2A	+	+	+	+	N/A	+	+	+	N/A	+	+	+	+	N/A	N/A	+	N/A	+	+	N/A	N/A	+
		RAB7A	+	+	+	+	N/A	+	+	+	N/A	+	+	+	+	N/A	N/A	+	N/A	+	+	N/A	N/A	+
		REEP5	+	+	+	+	N/A	+	+	+	N/A	+	+	+	+	N/A	N/A	+	N/A	+	+	N/A	N/A	+
	Relative quantification (unprocessed samples)	Cp (ERBB2)	14.88	16	19.17	N/A	N/A	23.07	19.75	16.44	N/A	19.26	16.52	22.87	15.02	N/A	N/A	18.55	N/A	19.35	22.01	N/A	N/A	16.21
		Cp (EMC7)	13.79	15.86	15.97	N/A	N/A	16.12	14.94	13.94	N/A	14.57	16.17	14.47	15.95	N/A	N/A	13.83	N/A	15.78	15.39	N/A	N/A	14.06
		NR (EMC7)	-4.53663	-13.3268	-3.37434	N/A	N/A	-2.08554	-7.05593	-8.90095	N/A	-11.5715	-7.50334	-9.00496	-11.1744	N/A	N/A	-6.24002	N/A	-5.81345	-8.86067	N/A	N/A	-3.61959
		Cp (HPRT1)	15	16.09	13.08	N/A	N/A	15.82	14.02	14.48	N/A	12.65	14.85	15.38	18.07	N/A	N/A	13.15	N/A	18.86	15.38	N/A	N/A	13.83
		NR (HPRT1)	-2.25343	-11.4559	-2.41912	N/A	N/A	0.887262	-9.47878	-8.65354	N/A	-11.2263	-3.4643	-9.17507	-10.4173	N/A	N/A	-4.69151	N/A	-5.10783	-10.0507	N/A	N/A	-4.38532
		Cp (POLR2A)	16.51	18.57	16.4	N/A	N/A	16.79	14.76	14.72	N/A	16.91	19.39	15.89	21	N/A	N/A	20.62	N/A	18.64	17.92	N/A	N/A	18.74
		NR (POLR2A)	-2.66984	-12.9407	-1.81358	N/A	N/A	1.95777	-7.94644	-2.68857	N/A	-12.2204	-5.76301	-10.4009	-9.73353	N/A	N/A	-6.45242	N/A	-1.8807	-7.50993	N/A	N/A	-1.56698
		Cp (RAB7A)	13.7	15.56	14.56	N/A	N/A	15.57	14.24	13.52	N/A	15.05	17.14	14.86	17.25	N/A	N/A	14.18	N/A	14.6	15.28	N/A	N/A	15.4
		NR (RAB7A)	-4.92197	-13.2923	-4.2824	N/A	N/A	-1.2943	-9.16402	-8.82105	N/A	-12.7734	-9.33426	-10.2091	-11.8113	N/A	N/A	-6.98858	N/A	-4.69527	-8.74423	N/A	N/A	-3.21689
		Cp (REEP5)	15.17	15.86	15.12	N/A	N/A	15.84	17.43	13.18	N/A	15.65	14.79	14.06	16.71	N/A	N/A	20.9	N/A	15.23	13.96	N/A	N/A	14.32
		NR (REEP5)	-3.46144	-14.3263	-4.02832	N/A	N/A	-1.89071	-8.66957	-1.38061	N/A	-12.5561	-8.76169	-6.76456	-13.4082	N/A	N/A	-7.584	N/A	-6.01273	-8.17795	N/A	N/A	-5.86158
	Relative quantification (purified cDNA samples)	Cp (ERBB2)	16.72	18.2633	21.04	N/A	N/A	25.3967	21.83	18.4933	N/A	20.9633	18.55	24.8833	16.5467	N/A	N/A	20.6933	N/A	20.8867	24.02	N/A	N/A	18.3567
		Cp (EMC7)	15.66	17.6067	18.3167	N/A	N/A	17.6633	17.0733	15.89	N/A	16.22	18.27	16.6633	17.7733	N/A	N/A	15.8567	N/A	17.7267	17.5467	N/A	N/A	16.28
		NR (EMC7)	-3.28097	-11.887	-2.77393	N/A	N/A	-0.505455	-5.25332	-7.82408	N/A	-11.2902	-5.78541	-7.71429	-9.77507	N/A	N/A	-5.13585	N/A	-4.49767	-7.70772	N/A	N/A	-2.31324
		Cp (HPRT1)	17.0633	17.9133	15.65	N/A	N/A	17.3167	16.44	16.6867	N/A	14.5	17.08	17.7967	20.76	N/A	N/A	15.35	N/A	20.99	17.74	N/A	N/A	16.2667
		NR (HPRT1)	-0.860712	-9.89487	-1.8018	N/A	N/A	3.33308	-7.58356	-7.48975	N/A	-11.0301	-1.64224	-7.68268	-8.91692	N/A	N/A	-3.40102	N/A	-3.68932	-8.73104	N/A	N/A	-3.04518
		Cp (POLR2A)	18.28	20.3433	18.7967	N/A	N/A	18.8533	16.9467	16.8133	N/A	18.7133	21.675	18.2	23.8133	N/A	N/A	22.77	N/A	20.3167	20.1733	N/A	N/A	21.1333
		NR (POLR2A)	-2.38033	-12.2905	-2.03356	N/A	N/A	3.7394	-7.02759	-2.36576	N/A	-12.2104	-5.21928	-9.95468	-9.14342	N/A	N/A	-6.08138	N/A	-1.30195	-7.02435	N/A	N/A	-0.955981
		Cp (RAB7A)	15.7133	17.3	16.9633	N/A	N/A	17.2267	16.7467	15.7333	N/A	16.5067	19.4667	17.2767	19.44	N/A	N/A	16.4933	N/A	16.6867	17.7333	N/A	N/A	17.79
		NR (RAB7A)	-4.25618	-12.4074	-4.41513	N/A	N/A	-0.0582771	-8.11729	-8.20319	N/A	-13.0787	-8.22892	-9.30001	-10.8795	N/A	N/A	-6.36901	N/A	-4.00293	-8.51387	N/A	N/A	-2.44078
		Cp (REEP5)	17.01	17.3833	17.3767	N/A	N/A	17.2433	19.5033	15.18	N/A	17.2167	17.0833	16.15	18.3833	N/A	N/A	23.27	N/A	17.0367	16.0367	N/A	N/A	16.4533
		NR (REEP5)	-2.1251	-12.9233	-3.55993	N/A	N/A	-0.361917	-6.90925	0.17905	N/A	-12.3035	-7.10958	-5.4527	-12.0126	N/A	N/A	-6.33085	N/A	-4.72499	-6.99809	N/A	N/A	-4.24453
	Relative quantification (dscDNA samples)	Cp (ERBB2)	14.73	16.0867	19.66	N/A	N/A	23.5433	19.68	17.3033	N/A	20.6	16.5767	22.0967	13.77	N/A	N/A	18.0233	N/A	18.25	22.2667	N/A	N/A	16.41
		Cp (EMC7)	13.2733	15.16	16.27	N/A	N/A	15.59	14.56	14.69	N/A	15.57	16.225	13.47	14.97	N/A	N/A	13.0567	N/A	15.05	15.5533	N/A	N/A	14.0367
		NR (EMC7)	-3.1212	-11.7483	-2.46238	N/A	N/A	0.0949894	-5.41473	-7.34796	N/A	-10.9143	-5.19961	-7.51581	-9.42238	N/A	N/A	-4.49754	N/A	-4.21595	-7.40028	N/A	N/A	-1.75853
		Cp (HPRT1)	15.87	16.4467	14.6133	N/A	N/A	13.245	13.88	15.4833	N/A	13.6633	15.9833	16.94	20.1	N/A	N/A	14.685	N/A	19.8567	16.3933	N/A	N/A	14.1833
		NR (HPRT1)	-2.26202	-9.97444	-3.27312	N/A	N/A	3.4535	-9.55012	-7.5031	N/A	-15.6989	-2.20059	-10.3648	-10.7684	N/A	N/A	-5.77593	N/A	-6.10224	-11.7096	N/A	N/A	-4.36234
		Cp (POLR2A)	15.45	17.4267	16.2633	N/A	N/A	16.33	14.55	15.11	N/A	14.375	18.56	17.0867	21.8367	N/A	N/A	19.28	N/A	17.885	17.0233	N/A	N/A	18.4733
		NR (POLR2A)	-10.0613	-10.0534	-9.5824	N/A	N/A	5.04224	-15.1257	-9.93335	N/A	-19.7282	-11.6964	-16.9801	-10.3256	N/A	N/A	-13.5215	N/A	-1.72802	-11.1529	N/A	N/A	-1.83602
		Cp (RAB7A)	T/P	13.72	13.625	N/A	N/A	14.7567	13.9633	14.145	N/A	15.5833	17.185	13.6467	16.0767	N/A	N/A	13.2733	N/A	13.3	15.39	N/A	N/A	15.15
		NR (RAB7A)	T/P	-11.9781	-4.66647	N/A	N/A	0.644423	-9.06874	-7.47543	N/A	-12.531	-7.71969	-8.73064	-10.3165	N/A	N/A	-5.67581	N/A	-3.52484	-8.10772	N/A	N/A	-1.54701
		Cp (REEP5)	15.01	15.1667	15.4767	N/A	N/A	15.57	17.5233	14.19	N/A	N/A	15.0433	13.3767	15.7633	N/A	N/A	20.87	N/A	14.55	14.3833	N/A	N/A	14.73
		NR (REEP5)	-1.94602	-12.6608	-3.40145	N/A	N/A	0.0621125	-7.35111	0.723738	N/A	-11.9191	-6.70311	-5.05842	-11.7259	N/A	N/A	-5.97129	N/A	-4.28488	-6.89413	N/A	N/A	-4.13078
	Absolute quantification (purified cDNA samples)	DNA (conc.[ng/µl)	168.5	165.1	220.9	106.9	65.8	91.4	133	129.9	133.3	90.8	111.6	195.5	162.6	N/A	N/A	176.3	197.1	209.1	193.4	205.8	147.2	204.8
		DNA input [ng]	5	5	5	-	-	5	5	5	-	5	5	5	5	-	-	5	-	5	5	-	-	5
		Cp (ERBB2)	16.72	18.26	21.04	N/A	N/A	25.4	21.83	18.49	N/A	20.96	18.55	24.88	16.55	N/A	N/A	20.69	N/A	20.89	24.02	N/A	N/A	18.36
		log10 copy number	6.22207	3.93606	5.78988	N/A	N/A	6.27061	5.01232	5.1094	N/A	3.79231	5.05526	4.79109	4.17782	N/A	N/A	5.72547	N/A	5.76374	5.03379	N/A	N/A	5.70961
		copy number	1.6675e+06	8630.96	616427	N/A	N/A	1.86469e+06	102878	128647	N/A	6198.81	113569	61815.2	15059.9	N/A	N/A	531464	N/A	580423	108091	N/A	N/A	512395
	Absolute quantification (dscDNA samples)	DNA (conc.[ng/µl)	29.8	25.4	30.5	22.2	31.7	30.1	27.9	30.7	28.2	37.1	28.4	38.8	29.3	N/A	N/A	37.3	72.9	29.2	40.3	40.4	43.4	32.1
		DNA input [ng]	5	5	5	-	-	5	5	5	-	5	5	5	5	-	-	5	-	5	5	-	-	5
		Cp (ERBB2)	14.73	16.09	19.66	N/A	N/A	23.54	19.68	17.3	N/A	20.6	16.58	22.1	13.77	N/A	N/A	18.02	N/A	18.25	22.27	N/A	N/A	16.41
		log10 copy number	6.77933	4.71642	6.39942	N/A	N/A	7.04817	5.39877	5.85709	N/A	4.3113	5.79362	5.39317	4.66881	N/A	N/A	6.05871	N/A	6.30888	5.1346	N/A	N/A	6.2622
		copy number	6.01636e+06	52049.8	2.50854e+06	N/A	N/A	1.11729e+07	250477	719597	N/A	20478.8	621749	247268	46645.9	N/A	N/A	1.14476e+06	N/A	2.03647e+06	136334	N/A	N/A	1.82896e+06
