# Supplementary material for: Targeted transcript quantification in single disseminated cancer cells after whole transcriptome amplification
Source: PLoS One. 2019 Aug 20;14(8):e0216442. doi: 10.1371/journal.pone.0216442 (PMC6701776; doi:10.1371/journal.pone.0216442)
Supplement: S6 Table — (XLSX) [file pone.0216442.s008.xlsx]

## Sheet: S6
Gene expression analyses of primary WTA derived from MCF-10A, ZR-75-1, MDA-MB-453 single cells
Primary WTA
MCF-10A		Single-cell WTA	1	2	3	4	5	6	7	8	9	10
	Endpoint PCR (primary WTA samples)	GAPDH	+	+	+	+	+	+	+	+	+	+
		ACTB	+	+	+	+	+	+	+	+	+	+
		EEF1A1	+	+		+	+	+	+	+	+	+
		ERBB2	-	+	+	+	+	+	+	+	+	+
	Absolute quantification (purified cDNA samples)	DNA (conc.[ng/µl)	107.9	108	89.2	76.6	112.8	115.3	128	112.3	105.8	83.2
		DNA input [ng]	-	5	5	5	5	5	5	5	5	5
		Cp (ERBB2)	N/A	19.21	19.78	23.33	19.22	25.33	21.75	21.29	15.34	31.15
		log10 copy number	N/A	5.52385	5.36516	4.37011	5.52292	3.81191	4.81256	4.94138	6.60851	2.18025
		copy number	N/A	334079	231827	23448.3	333362	6485.01	64947.8	87373.5	4.05988e+06	151.443
ZR-75-1		Single-cell WTA	1	2	3	4	5	6	7	8	9	10
	Endpoint PCR (primary WTA samples)	GAPDH	+	-	+	+	+	+	+	+	+	+
		ACTB	+	-	+	+	+	+	+	+	+	+
		EEF1A1	+	-	+	+	+	+	+	+	+	+
		ERBB2	+	N/A	+	+	+	+	+	+	+	+
	Absolute quantification (purified cDNA samples)	DNA (conc.[ng/µl)	104.4	N/A	77.9	100	116.2	117.6	76.2	101.9	111.2	98.9
		DNA input [ng]	5	-	5	5	5	5	5	5	5	5
		Cp (ERBB2)	13.98	N/A	23.17	16.72	22.22	17.58	22.4	20.4	22.8	16.34
		log10 copy number	6.98843	N/A	4.41678	6.22113	4.68188	5.98124	4.63241	5.19061	4.51946	6.32941
		copy number	9.737e+06	N/A	26108.6	1.66392e+06	48070.9	957718	42895.3	155099	33072.1	2.13507e+06
MDA-MB-453		Single-cell WTA	1	2	3	4	5	6	7	8	9	10
	Endpoint PCR (primary WTA samples)	GAPDH	+	+	+	+	+	+	+	+	+	+
		ACTB	+	+	+	+	+	+	+	+	+	+
		EEF1A1	+	+	+	+	+	+	+	+	+	+
		ERBB2	+	+	+	+	+	+	+	+	+	+
	Absolute quantification (purified cDNA samples)	DNA (conc.[ng/µl)	69.1	81.8	106.7	98	76.9	90.6	100.9	70.4	91	81.7
		DNA input [ng]	5	5	5	5	5	5	5	5	5	5
		Cp (ERBB2)	15.74	16.26	14.11	14.83	15.68	16.12	15.77	17.49	15.66	13.72
		log10 copy number	6.49743	6.35182	6.95202	6.75226	6.51237	6.39009	6.48717	6.00551	6.5189	7.06123
		copy number	3.14364e+06	2.2481e+06	8.95408e+06	5.6528e+06	3.25363e+06	2.4552e+06	3.07019e+06	1.01276e+06	3.30295e+06	1.15142e+07
