# Supplementary material for: Targeted transcript quantification in single disseminated cancer cells after whole transcriptome amplification
Source: PLoS One. 2019 Aug 20;14(8):e0216442. doi: 10.1371/journal.pone.0216442 (PMC6701776; doi:10.1371/journal.pone.0216442)
Supplement: S7 Table — (XLSX) [file pone.0216442.s009.xlsx]

## Sheet: S7
Gene expression analyses in re-amplified WTA (CP2-15C) of BT-474 and MCF-7 single cells
Re-amplified WTA (CP2-15C)
BT-474		Single-cell WTA	1	2	3	4	5	6	7	8	9	10	11	12	13	14	15	16	17	18	19	20	21	22
	Endpoint PCR (re-amplified WTA samples; CP2-15C)	GAPDH	+	+	+	+	+	+	+	+	+	+	+	+	+	+	+	-	+	+	+	+	+	+
		ACTB	+	+	+	+	+	+	+	+	+	+	+	+	+	+	+	+	+	+	+	+	+	+
		EEF1A1	+	+	+	+	+	+	+	+	+	+	+	+	+	+	+	+	+	+	+	+	+	+
		ERBB2	+	+	+	+	+	+	+	+	+	+	+	+	+	+	+	-	+	+	+	+	+	+
		EMC7	N/A	N/A	N/A	+	+	+	+	+	+	N/A	+	+	+	+	N/A	N/A	+	+	+	+	N/A	N/A
		HPRT1	N/A	N/A	N/A	+	+	+	+	+	+	N/A	+	+	+	+	N/A	N/A	+	+	+	+	N/A	N/A
		POLR2A	N/A	N/A	N/A	+	+	+	+	+	+	N/A	+	+	+	+	N/A	N/A	+	+	+	+	N/A	N/A
		RAB7A	N/A	N/A	N/A	+	+	+	+	+	+	N/A	+	+	+	+	N/A	N/A	+	+	+	+	N/A	N/A
		REEP5	N/A	N/A	N/A	+	+	+	+	+	+	N/A	+	+	+	+	N/A	N/A	+	+	+	+	N/A	N/A
	Relative quantification (re-amplified WTA samples; CP2-15C)	Cp (ERBB2)	N/A	N/A	N/A	12.0767	12.335	10.9867	12.9	11.7967	12.8	N/A	12.01	11.5933	11.42	12.1733	N/A	N/A	13.5433	12.2733	13.1567	9.78333	N/A	N/A
		Cp (EMC7)	N/A	N/A	N/A	16.7967	16.7267	16.2867	15.9867	16.6567	16.53	N/A	15.4833	15.8167	15.4967	14.68	N/A	N/A	15.1067	13.62	18.44	13.9567	N/A	N/A
		NR (EMC7)	N/A	N/A	N/A	4.10758	3.1905	3.71165	1.29191	4.79996	0.161324	N/A	2.13283	-0.115949	4.27452	4.67544	N/A	N/A	2.91313	3.28974	2.5926	3.49895	N/A	N/A
		Cp (HPRT1)	N/A	N/A	N/A	15.5667	16.9533	15.2667	14.31	24.3167	17.53	N/A	18.7467	18.7767	20.3367	18.3533	N/A	N/A	20.67	17.6767	16.5	22.8867	N/A	N/A
		NR (HPRT1)	N/A	N/A	N/A	4.2604	8.68293	5.44439	5.63815	5.24883	6.48681	N/A	T/P	4.78832	14.0303	2.45671	N/A	N/A	5.50643	13.4017	7.76883	8.30264	N/A	N/A
		Cp (POLR2A)	N/A	N/A	N/A	17.2733	18.0933	16.78	21.7767	22.0767	20.1067	N/A	15.91	17.52	18.6	16.5767	N/A	N/A	16.21	19.91	18.1333	17.645	N/A	N/A
		NR (POLR2A)	N/A	N/A	N/A	2.68647	4.76565	3.25155	1.69752	3.47129	-0.342997	N/A	6.50637	5.13809	8.15474	2.17701	N/A	N/A	4.84271	5.71521	1.31029	3.53168	N/A	N/A
		Cp (RAB7A)	N/A	N/A	N/A	17.185	16.01	16.93	15.05	16.1267	15.2	N/A	16.7733	14.6767	14.8933	15.1267	N/A	N/A	16.39	15.86	16.14	15.1733	N/A	N/A
		NR (RAB7A)	N/A	N/A	N/A	3.87883	2.0876	2.31012	1.43073	4.9177	1.13427	N/A	0.602478	2.09539	3.0829	1.33201	N/A	N/A	0.883401	4.3571	3.51839	1.77543	N/A	N/A
		Cp (REEP5)	N/A	N/A	N/A	15.22	16.2767	15.97	15.9767	16.2	16.03	N/A	17.3633	18.08	14.6367	15.7933	N/A	N/A	14.1733	14.6833	15.2267	13.65	N/A	N/A
		NR (REEP5)	N/A	N/A	N/A	0.945726	0.947345	1.83093	1.35001	3.10654	-2.13261	N/A	0.811352	-0.0268325	2.39204	-0.474904	N/A	N/A	0.992076	1.80023	3.45215	4.76486	N/A	N/A
	Absolute quantification (purified re-amplified cDNA samples)	DNA (conc.[ng/µl)	169.7	146.6	157.8	151.1	95.8	112.5	198.7	144.7	160.9	187.9	123.5	135	230.1	201.1	255.9	52.8	154	80.9	97.2	139	170.1	144.7
		DNA input [ng]	-	-	-	5	5	5	5	5	5	-	5	5	5	5	-	-	5	5	5	5	-	-
		Cp (ERBB2)	N/A	N/A	N/A	13.91	13.91	14.2833	14.5	13.3333	15.7267	N/A	14.9933	14.27	13.9333	15.2467	N/A	N/A	15.29	12.4933	14.0833	13.9033	N/A	N/A
		log10 copy number	N/A	N/A	N/A	7.00896	7.00896	6.90442	6.84374	7.17045	6.50023	N/A	6.70559	6.90815	7.00243	6.63465	N/A	N/A	6.62251	7.40568	6.96042	7.01083	N/A	N/A
		copy number	N/A	N/A	N/A	1.02085e+07	1.02085e+07	8.02445e+06	6.97817e+06	1.48063e+07	3.16398e+06	N/A	5.07681e+06	8.09373e+06	1.0056e+07	4.31171e+06	N/A	N/A	4.1929e+06	2.54493e+07	9.12897e+06	1.02525e+07	N/A	N/A
	Absolute quantification (re-amplified dscDNA samples)	DNA (conc.[ng/µl)	142	137	151	133	165	115	158	134	148	157	123	111	163	159	104	185	141	150	136	151	99.1	134
		DNA input [ng]	-	-	-	5	5	5	5	5	5	-	5	5	5	5	-	-	5	5	5	5	-	-
		Cp (ERBB2)	N/A	N/A	N/A	13.6033	13.64	14.4967	T/P	13.27	15.595	N/A	15.0967	14.135	13.9467	15.03	N/A	N/A	15.06	11.8733	14.34	13.7933	N/A	N/A
		log10 copy number	N/A	N/A	N/A	7.09484	7.08457	6.84467	T/P	7.18818	6.5371	N/A	6.67665	6.94595	6.99869	6.69532	N/A	N/A	6.68692	7.5793	6.88855	7.04163	N/A	N/A
		copy number	N/A	N/A	N/A	1.24405e+07	1.21498e+07	6.99318e+06	T/P	1.54235e+07	3.44433e+06	N/A	4.74957e+06	8.82985e+06	9.96995e+06	4.95819e+06	N/A	N/A	4.8632e+06	3.79574e+07	7.73654e+06	1.10061e+07	N/A	N/A
MCF-7		Single-cell WTA	1	2	3	4	5	6	7	8	9	10	11	12	13	14	15	16	17	18	19	20	21	22
	Endpoint PCR (re-amplified WTA samples; CP2-15C)	GAPDH	+	+	+	+	+	+	+	+	+	+	+	+	+	N/A	N/A	+	+	+	+	+	+	+
		ACTB	+	+	+	+	+	+	+	+	+	+	+	+	+	N/A	N/A	+	+	+	+	+	+	+
		EEF1A1	+	+	+	+	+	+	+	+	+	+	+	+	+	N/A	N/A	+	+	+	+	+	+	+
		ERBB2	+	+	+	+	+	+	+	+	-	+	+	+	+	N/A	N/A	+	-	+	+	-	-	+
		EMC7	+	+	+	N/A	N/A	+	+	+	N/A	+	+	+	+	N/A	N/A	+	N/A	+	+	N/A	N/A	+
		HPRT1	+	+	+	N/A	N/A	+	+	+	N/A	+	+	+	+	N/A	N/A	+	N/A	+	+	N/A	N/A	+
		POLR2A	+	+	+	N/A	N/A	+	+	+	N/A	+	+	+	+	N/A	N/A	+	N/A	+	+	N/A	N/A	+
		RAB7A	+	+	+	N/A	N/A	+	+	+	N/A	+	+	+	+	N/A	N/A	+	N/A	+	+	N/A	N/A	+
		REEP5	+	+	+	N/A	N/A	+	+	+	N/A	+	+	+	+	N/A	N/A	+	N/A	+	+	N/A	N/A	+
	Relative quantification (re-amplified WTA samples; CP2-15C)	Cp (ERBB2)	14.77	16.3367	18.8633	N/A	N/A	24.7333	21.4067	18.0533	N/A	18.6333	17.23	22.79	15.3633	N/A	N/A	20.33	N/A	21.3033	24.5733	N/A	N/A	16.3267
		Cp (EMC7)	13.3533	15.1733	15.8633	N/A	N/A	14.015	14.0933	14.815	N/A	13.65	16.21	13.72	16.5267	N/A	N/A	13.8933	N/A	15.3767	15.0433	N/A	N/A	14.26
		NR (EMC7)	-3.25096	-12.4578	-2.92586	N/A	N/A	-0.110639	-5.12866	-9.28663	N/A	-14.4383	-8.65636	-10.3395	-12.9967	N/A	N/A	-5.42714	N/A	-4.02318	-7.54022	N/A	N/A	-2.74184
		Cp (HPRT1)	14.245	16.195	12.1167	N/A	N/A	13.5967	12.85	15.1	N/A	11.8333	14.9833	14.7	17.72	N/A	N/A	12.4467	N/A	17.72	15.1833	N/A	N/A	13.8033
		NR (HPRT1)	-1.80063	-10.9623	-1.58395	N/A	N/A	1.23149	-9.02149	-10.4309	N/A	-14.4906	-5.91741	-11.2919	-12.5876	N/A	N/A	-4.83046	N/A	-4.15025	-9.05012	N/A	N/A	-3.96533
		Cp (POLR2A)	15.71	19.0267	16.7967	N/A	N/A	16.0033	14.1067	13.35	N/A	16.51	21.3367	16.4667	20.0933	N/A	N/A	21.2	N/A	18.6033	19.4533	N/A	N/A	20.5667
		NR (POLR2A)	-2.08539	-10.9293	-0.427792	N/A	N/A	1.88313	-5.85094	-2.91213	N/A	-13.7631	-6.85751	-11.7855	-9.88498	N/A	N/A	-8.55807	N/A	1.22939	-5.88037	N/A	N/A	0.964779
		Cp (RAB7A)	13.5567	15.67	15.45	N/A	N/A	14.8233	14.5767	14.55	N/A	14.1533	18.0433	15.4267	18.7367	N/A	N/A	15.82	N/A	15.7233	16.4267	N/A	N/A	16.5467
		NR (RAB7A)	-3.7453	-11.3957	-3.36855	N/A	N/A	1.08565	-6.64495	-8.01403	N/A	-14.3804	-9.28894	-10.6408	-12.4715	N/A	N/A	-6.63352	N/A	-2.41807	-7.75618	N/A	N/A	-1.90311
		Cp (REEP5)	16.0933	15.9133	15.95	N/A	N/A	14.8367	17.0333	14.26	N/A	15.9467	15.8233	14.9867	17.8267	N/A	N/A	23.11	N/A	15.77	14.1467	N/A	N/A	15.79
		NR (REEP5)	-1.20108	-12.106	-3.29035	N/A	N/A	0.0469126	-6.28974	0.0500092	N/A	-14.6147	-9.43008	-8.12439	-15.2031	N/A	N/A	-7.22791	N/A	-3.41792	-6.0167	N/A	N/A	-4.46737
	Absolute quantification (purified re-amplified cDNA samples)	DNA (conc.[ng/µl)	233.1	134.9	113.8	105.5	158.2	133.4	152.1	191.3	122.3	170.8	158.9	140.9	111.4	N/A	N/A	132.6	132.8	153.5	131.9	138.6	153.1	153.4
		DNA input [ng]	5	5	5	-	-	5	5	5	-	5	5	5	5	-	-	5	-	5	5	-	-	5
		Cp (ERBB2)	15.765	25.2033	17.745	N/A	N/A	16.2567	21.1567	22.5167	N/A	26.32	23.7967	23.2367	26.5667	N/A	N/A	18.9867	N/A	20.71	18.4967	N/A	N/A	T/P
		log10 copy number	6.4895	3.84645	5.93503	N/A	N/A	6.35182	4.97965	4.59881	N/A	3.53374	4.24036	4.39718	3.46467	N/A	N/A	5.58732	N/A	5.10473	5.72454	N/A	N/A	T/P
		copy number	3.08673e+06	7021.8	861058	N/A	N/A	2.2481e+06	95422.5	39701.3	N/A	3417.78	17392.5	24956.3	2915.2	N/A	N/A	386655	N/A	127272	530323	N/A	N/A	T/P
	Absolute quantification (re-amplified dscDNA samples)	DNA (conc.[ng/µl)	108	109	112	75.5	117	140	121	169	133	137	150	87.7	61.5	N/A	N/A	86.7	92.8	106	115	102	90.2	98.7
		DNA input [ng]	5	5	5	-	-	5	5	5	-	5	5	5	5	-	-	5	-	5	5	-	-	5
		Cp (ERBB2)	15.5267	25.0233	17.28	N/A	N/A	16.2733	19.9833	23.0067	N/A	25.5933	23.2033	22.1433	25.4433	N/A	N/A	17.9533	N/A	17.5167	19.9533	N/A	N/A	18.3167
		log10 copy number	6.55624	3.89685	6.06525	N/A	N/A	6.34715	5.30822	4.46159	N/A	3.73724	4.40652	4.70335	3.77924	N/A	N/A	5.87669	N/A	5.99897	5.31662	N/A	N/A	5.77495
		copy number	3.59948e+06	7885.95	1.16211e+06	N/A	N/A	2.22407e+06	203340	28946	N/A	5460.53	25498.5	50506.9	6015.06	N/A	N/A	752821	N/A	997639	207312	N/A	N/A	595589
