# Supplementary material for: Targeted transcript quantification in single disseminated cancer cells after whole transcriptome amplification
Source: PLoS One. 2019 Aug 20;14(8):e0216442. doi: 10.1371/journal.pone.0216442 (PMC6701776; doi:10.1371/journal.pone.0216442)
Supplement: S8 Table — (XLSX) [file pone.0216442.s010.xlsx]

## Sheet: S8
Gene expression in re-amplified WTA (CP2-15C) of MCF-10A, ZR-75-1 and MDA-MB-453 single cells
Re-amplified WTA (CP2-15C)
MCF-10A		Single-cell WTA	1	2	3	4	5	6	7	8	9	10
	Endpoint PCR (re-amplified WTA samples; CP2-15C)	GAPDH	N/A	+	+	+	+	+	+	+	+	+
		ACTB	N/A	+	+	+	+	+	+	+	+	+
		EEF1A1	N/A	+	+	+	+	+	+	+	+	+
		ERBB2	N/A	N/A	N/A	N/A	N/A	N/A	N/A	N/A	N/A	N/A
	Absolute quantification (purified re-amplified cDNA samples)	DNA (conc.[ng/µl)	N/A	117.8	132.5	96.3	118.7	123	100.8	115.4	116.6	126.4
		DNA input [ng]	N/A	5	5	5	5	5	5	5	5	5
		Cp (ERBB2)	N/A	22.1267	20.0067	24.76	22.4267	26.5933	23.6567	21.0567	16.3967	32.5867
		log10 copy number	N/A	4.70802	5.30169	3.9706	4.62401	3.4572	4.27957	5.00765	6.31261	1.77887
		copy number	N/A	51052.7	200304	9345.37	42073.5	2865.51	19035.6	101778	2.05405e+06	60.0989
ZR-75-1		Single-cell WTA	1	2	3	4	5	6	7	8	9	10
	Endpoint PCR (re-amplified WTA products; CP2-15C)	GAPDH	+	N/A	+	+	+	+	+	+	+	+
		ACTB	+	N/A	+	+	+	+	+	+	+	+
		EEF1A1	+	N/A	+	+	+	+	+	+	+	+
		ERBB2	N/A	N/A	N/A	N/A	N/A	N/A	N/A	N/A	N/A	N/A
	Absolute quantification (purified re-amplified cDNA samples)	DNA (conc.[ng/µl)	139	N/A	152.4	123.6	122.3	104.3	117.2	104.7	147.1	141.9
		DNA input [ng]	5	N/A	5	5	5	5	5	5	5	5
		Cp (ERBB2)	14.9333	N/A	24.0467	18.8567	24.5333	18.9	24.6267	20.7867	24.0633	15.8233
		log10 copy number	6.72239	N/A	4.17035	5.62373	4.03407	5.61159	4.00793	5.08326	4.16569	6.47316
		copy number	5.27708e+06	N/A	14803.1	420463	10816.1	408878	10184.4	121133	14644.9	2.97278e+06
MDA-MB-453		Single-cell WTA	1	2	3	4	5	6	7	8	9	10
	Endpoint PCR (re-amplified WTA products; CP2-15C)	GAPDH	+	+	+	+	+	+	+	+	+	+
		ACTB	+	+	+	+	+	+	+	+	+	+
		EEF1A1	+	+	+	+	+	+	+	+	+	+
		ERBB2	N/A	N/A	N/A	N/A	N/A	N/A	N/A	N/A	N/A	N/A
	Absolute quantification (purified re-amplified cDNA samples)	DNA (conc.[ng/µl)	135.7	157.5	141.4	114	146.2	104	89	68.8	156.2	89.6
		DNA input [ng]	5	5	5	5	5	5	5	5	5	5
		Cp (ERBB2)	16.52	16.7633	13.76	15.52	15.2433	16.4367	16.7667	18.3433	15.62	14.8467
		log10 copy number	6.27807	6.20993	7.05097	6.55811	6.63558	6.30141	6.209	5.76748	6.5301	6.74666
		copy number	1.89703e+06	1.62156e+06	1.12452e+07	3.61499e+06	4.32099e+06	2.00175e+06	1.61807e+06	585435	3.38925e+06	5.58037e+06
