# Supplementary material for: Targeted transcript quantification in single disseminated cancer cells after whole transcriptome amplification
Source: PLoS One. 2019 Aug 20;14(8):e0216442. doi: 10.1371/journal.pone.0216442 (PMC6701776; doi:10.1371/journal.pone.0216442)
Supplement: S9 Table — (XLSX) [file pone.0216442.s011.xlsx]

## Sheet: S9
Gene expression in re-amplified WTA (CP2-9C) of MCF-10A, ZR-75-1 and MDA-MB-453 single cells
Re-amplified WTA (CP2-9C)
MCF-10A		Single-cell WTA	1	2	3	4	5	6	7	8	9	10
	Endpoint PCR (re-amplified WTA samples; CP2-9C)	GAPDH	N/A	+	+	+	+	+	+	+	+	+
		ACTB	N/A	+	+	+	+	+	+	+	+	+
		EEF1A1	N/A	+	+	+	+	+	+	+	+	+
		ERBB2	N/A	N/A	N/A	N/A	N/A	N/A	N/A	N/A	N/A	N/A
	Absolute quantification (purified re-amplified cDNA samples)	DNA (conc.[ng/µl)	N/A	70.9	84.7	93.4	91.4	106.4	85.2	119.3	126.7	63.6
		DNA input [ng]	-	5	5	5	5	5	5	5	5	5
		Cp (ERBB2)	N/A	20.8633	21.01	23.65	20.45	26.43	22.66	21.46	16.03	25.98
		log10 copy number	N/A	5.06179	5.02072	4.28143	5.17754	3.50294	4.55867	4.89471	6.41529	3.62896
		copy number	N/A	115291	104887	19117.6	150502	3183.76	36196.5	78470.7	2.6019e+06	4255.55
ZR-75-1		Single-cell WTA	1	2	3	4	5	6	7	8	9	10
	Endpoint PCR (re-amplified WTA samples; CP2-9C)	GAPDH	+	N/A	+	+	+	+	+	+	+	+
		ACTB	+	N/A	+	+	+	+	+	+	+	+
		EEF1A1	+	N/A	+	+	+	+	+	+	+	+
		ERBB2	N/A	N/A	N/A	N/A	N/A	N/A	N/A	N/A	N/A	N/A
	Absolute quantification (purified re-amplified cDNA samples)	DNA (conc.[ng/µl)	76.9	N/A	71.3	70.4	58.1	73.5	58.2	70.4	91.4	92.4
		DNA input [ng]	5	-	5	5	5	5	5	5	5	5
		Cp (ERBB2)	14.75	N/A	23.79	17.54	22.11	18.15	24.22	21.4	23.43	16.95
		log10 copy number	6.77373	N/A	4.24223	5.99244	4.71269	5.82162	4.12181	4.91151	4.34304	6.15766
		copy number	5.93927e+06	N/A	17467.4	982741	51604.3	663160	13237.8	81566	22031.4	1.43767e+06
MDA-MB-453		Single-cell WTA	1	2	3	4	5	6	7	8	9	10
	Endpoint PCR (re-amplified WTA samples; CP2-9C)	GAPDH	+	+	+	+	+	+	+	+	+	+
		ACTB	+	+	+	+	+	+	+	+	+	+
		EEF1A1	+	+	+	+	+	+	+	+	+	+
		ERBB2	N/A	N/A	N/A	N/A	N/A	N/A	N/A	N/A	N/A	N/A
	Absolute quantification (purified re-amplified cDNA samples)	DNA (conc.[ng/µl)	55.8	46.6	67.6	78.3	41.3	85.6	98.4	55	44.5	81.1
		DNA input [ng]	5	5	5	5	5	5	5	5	5	5
		Cp (ERBB2)	16.85	17.74	14.9	15.45	16.64	16.34	15.7	18.09	16.1	13.97
		log10 copy number	6.18566	5.93643	6.73173	6.57771	6.24447	6.32848	6.5077	5.83842	6.39569	6.99216
		copy number	1.53342e+06	863838	5.39173e+06	3.78189e+06	1.75578e+06	2.13049e+06	3.21885e+06	689320	2.48707e+06	9.82108e+06
