# Supplementary material for: Targeted transcript quantification in single disseminated cancer cells after whole transcriptome amplification
Source: PLoS One. 2019 Aug 20;14(8):e0216442. doi: 10.1371/journal.pone.0216442 (PMC6701776; doi:10.1371/journal.pone.0216442)
Supplement: S10 Table — (XLSX) [file pone.0216442.s012.xlsx]

## Sheet: S10
Gene expression analyses of picked single cells from a clinical sample
	Single-cell WTA	TC1	TC2	TC3	TC4	TC5	TC6	TC7	TC8	TC9	TC10	TC11	TC12	TC13	TC14	TC15	TC16	TC17	TC18	TC19	Pool 1	Pool 2	Pool 3
Endpoint PCR (primary WTA samples)	GAPDH	+	+	+	+	-	-	+	+	+	+	+	+	+	+	+	+	+	+	+	+	+	+
	ACTB	-	+	+	+	+	-	+	+	+	+	+	+	+	+	+	+	+	+	+	+	+	+
	EEF1A1	+	+	+	+	+	-	+	+	+	+	+	+	+	+	+	+	+	+	+	+	+	+
	EpCAM	-	+	+	+	-	N/A	+	+	+	-	+	-	+	+	+	+	+	+	+	+	+	+
	ERBB2	-	-	+	+	-	N/A	+	+	+	-	-	-	+	+	-	+	+	+	+	+	+	+
Endpoint PCR (purified re-amplified cDNA samples; CP2-9C)	GAPDH	+	+	+	+	+	N/A	+	+	+	+	+	+	+	+	+	+	+	+	+	+	+	+
	ACTB	-	+	+	+	+	N/A	+	+	+	+	+	+	+	+	+	+	+	+	+	+	+	+
	EEF1A1	+	+	+	+	+	N/A	+	+	+	+	+	+	+	+	+	+	+	+	+	+	+	+
	EpCAM	-	+	+	+	-	N/A	+	+	+	-	+	-	+	+	+	+	+	+	+	+	+	+
	ERBB2	-	+	+	+	-	N/A	+	+	+	-	-	-	+	+	-	+	+	+	+	+	+	+
Absolute quantification (purified re-amplified cDNA samples)	DNA (conc.[ng/µl)	71.3	58.9	58.7	65.5	12	N/A	55.5	72.6	67.5	61.9	50.7	62.7	70.2	77.9	83.8	67.6	59.4	75.9	71	52.7	75.9	64.8
	DNA input [ng]	5	5	5	5	5	N/A	5	5	5	5	5	5	5	5	5	5	5	5	5	5	5	5
	Cp (ERBB2)	33	33	20.85	14.66	33	N/A	19.88	28.79	17.98	33	33	33	20.84	13.2	33	15.45	17.29	14.86	14.74	30.07	20.36	17.8
	log10 copy number	1.66312	1.66312	5.06553	6.79894	1.66312	N/A	5.33716	2.84206	5.86922	1.66312	1.66312	1.66312	5.06833	7.20778	1.66312	6.57771	6.06245	6.74293	6.77653	2.48362	5.20274	5.91963
	copy number	46.0383	46.0383	116286	6.29413e+06	46.0383	N/A	217350	695.122	739987	46.0383	46.0383	46.0383	117038	1.61356e+07	46.0383	3.78189e+06	1.15464e+06	5.5326e+06	5.97769e+06	304.522	159494	831056
